# Supplementary material for: Enhancing community preparedness: an inventory and analysis of disaster citizen science activities
Source: BMC Public Health. 2019 Oct 23;19:1356. doi: 10.1186/s12889-019-7689-x (PMC6813061; doi:10.1186/s12889-019-7689-x)
Supplement: Supplementary file 3 — Additional file 3: Table S3. Complete project inventory dataset. [file 12889_2019_7689_MOESM3_ESM.xlsx]

## Sheet: Title of data
Table S-3. Complete project inventory dataset

## Sheet: Complete project inventory
Project #	1. Project name	1a. Natural categorizations	2. Project source	3. Description of project objectives	4. Lead entities	5. Lead entity type	6. If collaboration, type of organizations	7. If other, describe or additional notes	8. Names of other involved entities or parties	9. Geographic focus	10. If U.S., select regions	11. If international-focused, select continents	12. Project start year	12a. Start year notes	13. Project end year	13a. End year notes	14. Disasters	15. If other disaster types, describe	16. Preparedness phase	17. Project initiated by professional or nonprofessional scientific researchers	18. If professional-initiated, citizen involvement contributory or collaborative	19. If nonprofessional-initiated, project collaborate with professional scientists	20. Initial citizen science model	21. Citizen participant roles	22. If citizens play other roles, describe	23. Final citizen science model	23. Technologies citizen scientists use to carry out their role	24. If other technology, describe	25. Project links
1	Community Seismic Network		Peer review	This project is creating an earthquake monitoring system based on a volunteer network of distributed sensors connected to computers.	California Institute of Technology	Academic or research			Gordon and Betty Moore Foundation; NSF; Caltech Seismological Laboratory	US	West		2011		Ongoing		Earthquake		Response	Professional scientists / researchers	Contributory		Contributory	Data gatherers / collectors / reporters		Distributed sensing	Sampling equipment / monitors / sensors, Crowdsourcing reporting platforms / applications, Internet-connected device		http://csn.caltech.edu/
2	NetQuakes		Inventories & websites	This project encourages volunteers to install seismographs in settings with broadband internet connection to obtain better real-time measurements of ground motion during earthquakes.	U.S. Geological Survey (USGS)	Government			Seismic Systems Service	US	National (all)		2009		Ongoing		Earthquake		Preparedness, Recovery	Professional scientists / researchers	Contributory		Contributory	Data gatherers / collectors / reporters		Distributed sensing	Sampling equipment / monitors / sensors, Internet-connected device		https://earthquake.usgs.gov/monitoring/netquakes
3	MyShake		Peer review, Google, Lexis Nexis	This project aims to build a worldwide seismic network by deploying an application that leverages the capabilities of mobile smartphone sensors to recognize earthquake shaking and reports to a central system.	University of California at Berkeley (Berkeley Seismology Lab)	Academic or research			Deutsche Telekom’s Silicon Valley Innovation Center; SenseOS; Gordon and Betty Moore Foundation	Global			2016		Ongoing		Earthquake		Response	Professional scientists / researchers	Contributory		Contributory	Data gatherers / collectors / reporters		Distributed sensing	Crowdsourcing reporting platforms / applications, Internet-connected device		http://myshake.berkeley.edu/
4	Quake-Catcher Network		Peer review, Google, Inventories & websites	This project aims to develop a real-time seismic motion sensing network through deployment of sensors attached to a distributed, volunteer network of internet-connected computers.	University of Southern California, Southern California Earthquake Center (SCEC); Incorporated Research Institutions for Seismology (IRIS), Washington, DC	Academic or research			US Geological Survey; California Institute of Technology; Central United States Earthquake Consortium; EarthScope Program	Global			2008		Ongoing		Earthquake		Preparedness	Professional scientists / researchers	Contributory		Contributory	Data gatherers / collectors / reporters, Other	Passive- loan device to be part of detection network	Distributed sensing	Sampling equipment / monitors / sensors, Internet-connected device		http://qcn.stanford.edu/
5	Groninger Soil Movement (Groninger Bodem Beweging)		Peer review	This project uses a mapping application to monitor earthquakes and public impact/damage reports associated with gas extraction around the city of Groningen, Netherlands.	Groninger Soil Movement, Groningen, Netherlands	Community-based services, Advocacy / issues-based			Vereniging Eigen Huis, Hanzehogeschool, RuG, Milieudefensie, Waddenvereniging, Urgenda, Groen Front, local authorities, local action groups	International		Europe	2009		Ongoing		Earthquake	Primarily due to gas extraction	Recovery, Preparedness	Nonprofessional scientists / researchers		No	Independent	Data gatherers / collectors / reporters, Other	Mapped existing info that was not previously accessible	Independent	Crowdsourcing reporting platforms / applications, Internet-connected device, Camera/video		http://www.sciencedirect.com/science/article/pii/S2214629616303231; http://www.sciencedirect.com/science/article/pii/S0301479717301627; http://www.groninger-bodem-beweging.nl/gbb/wie-zijn-wij; http://opengis.eu/gasbevingen/
6	Maori Response to the Christchurch Earthquakes		Peer review	This project examined the value of Maori cultural attributes for informing and innovating disaster preparedness and integrated risk management strategies.	Joint Centre for Disaster Research, GNS Science/Massey University, Wellington, Nеw Zеаlаnd; local Iwi (tribe) Te Rūnanga o Ngāi Tahu, Christchurch, New Zealand	Academic or research, Other		Tribal administrative body	University of Tasmania; University of Canterbury	International		Australia	2010	Earthquake 2010	2015	Published 2015	Earthquake		Preparedness, Recovery	Professional scientists / researchers	Collaborative		Collaborative	Problem definition / study design, Data interpreters / analyzers		Collaborative research	None		http://www.massey.ac.nz/~trauma/issues/2015-IRDR/AJDTS_19_IRDR_Kenney.pdf
7	Impacts of the 2010 Haitian earthquake in the diaspora		Peer review	This community-based participatory research project, arising from Haitian community concerns, involved the training of community health workers in Miami, FL to conduct surveys with neighborhood residents about economic losses and mental health concerns following the 2010 earthquake in Haiti.	University of Miami	Academic or research			Haitian community-based organizations	US	Southeast		2010		2010		Earthquake		Recovery	Professional scientists / researchers	Contributory		Contributory	Data gatherers / collectors / reporters		Contributory	None		https://link.springer.com/article/10.1007%2Fs10903-012-9635-1
8	UK School Seismology Project	Seismology in schools	Google	This project creates a network of schools that can detect and share earthquake data from across the globe through seismometer measurements	British Geological Survey, Nottingham, United Kingdom	Academic or research		Non-departmental public body (quasi-autonomous non-governmental organization)	Petroleum Exploration Society of Great Britain; The Scottish Oil Club; Incorporated Research Institutes in Seismology (IRIS); Science Enhancement Programme (SEP); Science Learning Centre East Midlands (SLCEM); British Association for the Advancement of Science (BA); National Endowment for Science Technology and the Arts (NESTA); United States Geological Survey (USGS);	International		Europe	2007		Ongoing		Earthquake		Preparedness, Recovery	Professional scientists / researchers	Contributory		Contributory	Data gatherers / collectors / reporters		Distributed sensing	Internet-connected device, Sampling equipment / monitors / sensors		http://www.bgs.ac.uk/schoolseismology/schoolSeismology.cfc?method=viewLatestQuake
9	Seismology in Schools (Seismeolaíocht sa Scoil)	Seismology in schools	Google	This project comprises 50 schools in total from the primary and secondary educational sectors in a seismic network.	Dublin Institute for Advanced studies	Academic or research			IRIS (The Incorporated Institutes for Research Seismology); BGS (British Geological Survey); DSE (Discover Science and Engineering); ATECI (Association of Teachers/Education Centres in Ireland)	International		Europe	2007		Ongoing		Earthquake		Preparedness, Recovery	Professional scientists / researchers	Contributory		Contributory	Data gatherers / collectors / reporters		Distributed sensing	Internet-connected device, Sampling equipment / monitors / sensors
10	Australian Seismometers in Schools	Seismology in schools	Google	This project placed 40 earthquake-measuring seismometers in Australian Schools.	Australian National University	Academic or research			AuSIS is a partnership supported through a volunteer network of scientists, educationalists and enthusiasts in universities, government departments, state surveys and high schools	International		Australia	2012		Ongoing		Earthquake		Preparedness, Recovery	Professional scientists / researchers	Contributory		Contributory	Data gatherers / collectors / reporters		Distributed sensing	Internet-connected device, Sampling equipment / monitors / sensors
11	Oregon Shakes	Seismology in schools	Google	This project placed seisometers in Oregon schools.	Unknown	Academic or research				US	West				Ongoing		Earthquake		Preparedness, Recovery	Professional scientists / researchers	Contributory		Contributory	Data gatherers / collectors / reporters		Distributed sensing	Internet-connected device, Sampling equipment / monitors / sensors
12	MiQuakes	Seismology in schools	Google	This project placed seismometers in Michigan schools.	A group of high schools, community colleges and state universities	Academic or research				US	Midwest		2011		Ongoing		Earthquake		Preparedness, Recovery	Professional scientists / researchers	Contributory		Contributory	Data gatherers / collectors / reporters		Distributed sensing	Internet-connected device, Sampling equipment / monitors / sensors
13	Jamaican Educational Seismic Network	Seismology in schools	Google	This project is designed to improve the scientific understanding of Jamaica’s seismic risk among pre-college and undergraduate learners and to promote preparedness and community resilience. The Jamaican Educational Seismic Network (JAESN) is organized within the framework of the IRIS Seismograph in Schools with participating schools each hosting their own AS-1 seismograph station.	University of the West Indies	Academic or research			IRIS; Fulbright scholar	International		North America	2016		Ongoing		Earthquake		Preparedness, Recovery	Professional scientists / researchers	Contributory		Contributory	Data gatherers / collectors / reporters		Distributed sensing	Internet-connected device, Sampling equipment / monitors / sensors
14	Princeton Earth Physics Project	Seismology in schools	Google	This project pioneered the placement of seisometers in schools across the U.S. to create a seismic network for education and research.	Indiana University	Academic or research			Network	US	Midwest		1994				Earthquake		Preparedness, Recovery	Professional scientists / researchers	Contributory		Contributory	Data gatherers / collectors / reporters		Distributed sensing	Sampling equipment / monitors / sensors
15	New Zealand Seismometers in Schools	Seismology in schools	Google	This project creates a network of seismometers in New Zealand schools.	University of Auckland	Academic or research			https://nzseis-stations.auckland.ac.nz/acknowledgements	International		Australia	2013		Ongoing		Earthquake		Preparedness, Recovery	Professional scientists / researchers	Contributory		Contributory	Data gatherers / collectors / reporters		Distributed sensing	Internet-connected device, Sampling equipment / monitors / sensors
16	SISMOS à l'Ecole	Seismology in schools	Peer review, Google	This project installs seismometers in schools that record regional or global seismic activity and feeds data into an on-line database.	GeosciencesAzur	Academic or research			http://www.edusismo.org/docs/partenaires.pdf	International		Europe	2006	Pilot started 1996	Ongoing		Earthquake		Preparedness, Recovery	Professional scientists / researchers	Contributory		Contributory	Data gatherers / collectors / reporters		Distributed sensing	Internet-connected device, Sampling equipment / monitors / sensors
17	EduSeis	Seismology in schools	Peer review, Google	This project is a scientific and educational effort involving high schools, scientific museums, and research institutes in four different European countries: France, Italy, Portugal, and Germany.	Multiple	Academic or research				International		Europe	1996		Ongoing		Earthquake		Preparedness, Recovery	Professional scientists / researchers	Contributory		Contributory	Data gatherers / collectors / reporters		Distributed sensing	Sampling equipment / monitors / sensors
18	Seismo at school	Seismology in schools	Google	This project creates a network of seisometers in Swiss schools.	Swiss Seismological Service	Academic or research				International		Europe	2007		Ongoing		Earthquake		Preparedness, Recovery	Professional scientists / researchers	Contributory		Contributory	Data gatherers / collectors / reporters		Distributed sensing	Internet-connected device, Sampling equipment / monitors / sensors
19	O3EProject	Seismology in schools	Google	This project was a first attempt at creating a network of European schools operating seismometers.		Academic or research			https://www.keep.eu/keep/project-ext/2752/O3E	International		Europe	2007		2009		Earthquake		Preparedness, Recovery	Professional scientists / researchers	Contributory		Contributory	Data gatherers / collectors / reporters		Distributed sensing	Internet-connected device, Sampling equipment / monitors / sensors
20	Nera Project (Networking School Seismology programs)	Seismology in schools	Google	This project is focused on sharing best practices, exchanging data, and developing software tools for educational seismology to support a European network of school seismometers.	The NERA consortium consists of 28 participants (European universities and research centres)	Academic or research				Global			2011		Ongoing		Earthquake		Preparedness, Recovery	Professional scientists / researchers	Contributory		Contributory	Data gatherers / collectors / reporters		Distributed sensing	Internet-connected device, Sampling equipment / monitors / sensors
21	IRIS networks	Seismology in schools	Google	This project provides seismic instruments for real-time seismic data in K-16 classrooms around the world to create an international educational seismic network that can also be used for research purposes.	Consortium of over 100 US universities	Academic or research				Global			2001	2000 or 2001?	Ongoing		Earthquake		Preparedness, Recovery	Professional scientists / researchers	Contributory		Contributory	Data gatherers / collectors / reporters		Distributed sensing	Internet-connected device, Sampling equipment / monitors / sensors
22	Have You Felt an Earthquake? (UK)	Seismic surveys	Google		British Geological Survey, Nottingham, United Kingdom	Academic or research				International		Europe	2003		Ongoing		Earthquake		Preparedness, Recovery	Professional scientists / researchers	Contributory		Contributory	Data gatherers / collectors / reporters		Contributory	Internet-connected device, Online forms / survey tools
23	Did You Feel It? (US)	Seismic surveys	Peer review, Google, Inventories & websites		U.S. Geological Survey (USGS)	Government				US	National (all)		1997		Ongoing		Earthquake		Preparedness, Recovery	Professional scientists / researchers	Contributory		Contributory	Data gatherers / collectors / reporters		Contributory	Internet-connected device, Online forms / survey tools
24	Felt It (Geonet) (New Zealand)	Seismic surveys	Peer review, List serv		Earthquake Commission; GNS Science	Government, Academic or research				International		Australia	2001		Ongoing		Earthquake		Preparedness, Recovery	Professional scientists / researchers	Contributory		Contributory	Data gatherers / collectors / reporters		Contributory	Internet-connected device, Online forms / survey tools		https://felt.geonet.org.nz/
25	LastQuake (International)	Seismic surveys	Google		European-Mediterranean Seismological Centre (EMSC), Bruyères-le-Châtel, Essonne, France	Academic or research				Global			2014		Ongoing		Earthquake		Preparedness, Recovery	Professional scientists / researchers	Contributory		Contributory	Data gatherers / collectors / reporters		Contributory	Internet-connected device, Online forms / survey tools, Crowdsourcing reporting platforms / applications
26	Survey form earthquakes (Netherlands)	Seismic surveys	Google		Koninklijk Nederlands Meteorologisch Instituut (KNMI)	Government				International		Europe			Ongoing		Earthquake		Preparedness, Recovery	Professional scientists / researchers	Contributory		Contributory	Data gatherers / collectors / reporters		Contributory	Internet-connected device, Online forms / survey tools		https://www.knmi.nl/nederland-nu/seismologie/aardbevingen/melden
27	Have you felt an earthquake? (Spain)	Seismic surveys	Google		Institut Cartogràfic i Geològic de Catalunya	Academic or research				International		Europe			Ongoing		Earthquake		Preparedness, Recovery	Professional scientists / researchers	Contributory		Contributory	Data gatherers / collectors / reporters		Contributory	Internet-connected device, Online forms / survey tools		http://www.icgc.cat/es/Ciudadano/Explora-Cataluna/Terremotos/Ha-percibido-un-terremoto
28	Did You Feel an Earthquake? (Switzerland)	Seismic surveys	Google		Swiss Seismological Service	Government				International		Europe			Ongoing		Earthquake		Preparedness, Recovery	Professional scientists / researchers	Contributory		Contributory	Data gatherers / collectors / reporters		Contributory	Internet-connected device, Online forms / survey tools		http://www.seismo.ethz.ch/en/earthquakes/did-you-feel-an-earthquake/
29	Macroseismic inquiries (Belgium)	Seismic surveys	Google		Royal Observatory of Belgium	Government				International		Europe			Ongoing		Earthquake		Preparedness, Recovery	Professional scientists / researchers	Contributory		Contributory	Data gatherers / collectors / reporters		Contributory	Internet-connected device, Online forms / survey tools		http://seismologie.be/en/seismology/internet-macroseismic-inquiries
30	A quiz for a perceived earthquake (Bulgaria)	Seismic surveys	Google		National institute of Geophysics, Geodesy and Geography	Government				International		Europe			Ongoing		Earthquake		Preparedness, Recovery	Professional scientists / researchers	Contributory		Contributory	Data gatherers / collectors / reporters		Contributory	Internet-connected device, Online forms / survey tools		http://www.niggg.bas.bg/eq_questionaire/
31	Report of earthquake (Denmark, Greenland)	Seismic surveys	Google		The National Geological Surveys for Denmark and Greenland (GEUS)	Government, Academic or research				International		Europe			Ongoing		Earthquake		Preparedness, Recovery	Professional scientists / researchers	Contributory		Contributory	Data gatherers / collectors / reporters		Contributory	Internet-connected device, Online forms / survey tools		http://www.geus.dk/DK/nature-climate/natural-disasters/seismology/Sider/indberetning.aspx
32	Earthquake observations (Finland)	Seismic surveys	Google		University of Helsinki	Academic or research				International		Europe			Ongoing		Earthquake		Preparedness, Recovery	Professional scientists / researchers	Contributory		Contributory	Data gatherers / collectors / reporters		Contributory	Internet-connected device, Online forms / survey tools		http://www.helsinki.fi/geo/seismo/maanjaristykset/kysely.html
33	Hur kändes skalvet? (Sweden)	Seismic surveys	Google		Uppsala Universitet	Academic or research				International		Europe			Ongoing		Earthquake		Preparedness, Recovery	Professional scientists / researchers	Contributory		Contributory	Data gatherers / collectors / reporters		Contributory	Internet-connected device, Online forms / survey tools		http://snsn.geofys.uu.se/
34	Testify about this earthquake (France)	Seismic surveys	Google		Le Bureau Central Sismologique Français	Government				International		Europe			Ongoing		Earthquake		Preparedness, Recovery	Professional scientists / researchers	Contributory		Contributory	Data gatherers / collectors / reporters		Contributory	Internet-connected device, Online forms / survey tools		http://www.franceseisme.fr/#
35	Earthquake Reporting Form (Germany, Krefeld)	Seismic surveys	Google		Geologischer Dienst NRW	Government				International		Europe			Ongoing		Earthquake		Preparedness, Recovery	Professional scientists / researchers	Contributory		Contributory	Data gatherers / collectors / reporters		Contributory	Internet-connected device, Online forms / survey tools		https://www.gd.nrw.de/gg_le_form.htm
36	Earthquake message (Germany, Freiburg)	Seismic surveys	Google		Landeserdbebendienst Baden-Württemberg	Government				International		Europe			Ongoing		Earthquake		Preparedness, Recovery	Professional scientists / researchers	Contributory		Contributory	Data gatherers / collectors / reporters		Contributory	Internet-connected device, Online forms / survey tools		http://makroseismik.lgrb-bw.de/
37	Questionnaire on the effects of earthquakes in Hesse (Germany, Hessen)	Seismic surveys	Google		Hessisches Landesamt für Umwelt und Geologie	Government				International		Europe			Ongoing		Earthquake		Preparedness, Recovery	Professional scientists / researchers	Contributory		Contributory	Data gatherers / collectors / reporters		Contributory	Internet-connected device, Online forms / survey tools		https://www.hlnug.de/themen/geologie/erdbeben/befragung-und-kontakt/erdbebenbefragung.html
38	Earthquake Questionnaire (Germany, Hannover)	Seismic surveys	Google		Nierdersächsischer Erdbebendienst BGR	Government				International		Europe			Ongoing		Earthquake		Preparedness, Recovery	Professional scientists / researchers	Contributory		Contributory	Data gatherers / collectors / reporters		Contributory	Internet-connected device, Online forms / survey tools		http://nibis.lbeg.de/makroseismik/
39	Felt Earthquake? (Germany, Bayer)	Seismic surveys	Google		Ludwig-Maximilians-Universität München	Government				International		Europe			Ongoing		Earthquake		Preparedness, Recovery	Professional scientists / researchers	Contributory		Contributory	Data gatherers / collectors / reporters		Contributory	Internet-connected device, Online forms / survey tools		https://www.erdbeben-in-bayern.de/erdbeben-gefuehlt/
40	Felt Earthquakes? (Germany, Thüringen – Vogtland)	Seismic surveys	Google		Universität Jena	Academic or research				International		Europe			Ongoing		Earthquake		Preparedness, Recovery	Professional scientists / researchers	Contributory		Contributory	Data gatherers / collectors / reporters		Contributory	Internet-connected device, Online forms / survey tools		http://www.geophysik.uni-jena.de/Einrichtungen+_+Labore/Th%C3%BCringer+Seismologisches+Netz_TSN/Erdbeben+gesp%C3%BCrt_+.html
41	Report an earthquake (Hungary)	Seismic surveys	Google		Office of IT Governance	Government				International		Europe			Ongoing		Earthquake		Preparedness, Recovery	Professional scientists / researchers	Contributory		Contributory	Data gatherers / collectors / reporters		Contributory	Internet-connected device, Online forms / survey tools		http://www.foldrenges.hu/index.php?option=com_content&view=article&id=74&Itemid=29
42	Report an earthquake (Iceland)	Seismic surveys	Google		Icelandic Met Office	Government				International		Europe			Ongoing		Earthquake		Preparedness, Recovery	Professional scientists / researchers	Contributory		Contributory	Data gatherers / collectors / reporters		Contributory	Internet-connected device, Online forms / survey tools		http://skraning.vedur.is/skra/jardskjalfta/
43	Earthquake questionnaire (Ireland)	Seismic surveys	Google		Dublin Institute for Advanced Studies (DIAS)	Academic or research				International		Europe			Ongoing		Earthquake		Preparedness, Recovery	Professional scientists / researchers	Contributory		Contributory	Data gatherers / collectors / reporters		Contributory	Internet-connected device, Online forms / survey tools		https://www.dias.ie/category/geo/geo-questionnaire/
44	Earthquake questionnaire (Italy)	Seismic surveys	Google		Istituto Nazionale di Geofisica e Vulcanologia	Government				International		Europe			Ongoing		Earthquake		Preparedness, Recovery	Professional scientists / researchers	Contributory		Contributory	Data gatherers / collectors / reporters		Contributory	Internet-connected device, Online forms / survey tools		http://www.haisentitoilterremoto.it/compile.html
45	Report Your Experience (Malta)	Seismic surveys	Google		University of Malta	Academic or research				International		Europe			Ongoing		Earthquake		Preparedness, Recovery	Professional scientists / researchers	Contributory		Contributory	Data gatherers / collectors / reporters		Contributory	Internet-connected device, Online forms / survey tools		http://seismic.research.um.edu.mt/questionnaire.php
46	Report an Earthquake (Norway)	Seismic surveys	Google		Norwegian National Seismic Network – University of Bergen	Academic or research				International		Europe			Ongoing		Earthquake		Preparedness, Recovery	Professional scientists / researchers	Contributory		Contributory	Data gatherers / collectors / reporters		Contributory	Internet-connected device, Online forms / survey tools		http://nnsn.geo.uib.no/link_0_00a.shtml
47	Earthquake questionnaire (Portugal)	Seismic surveys	Google		Instituto Português do mar e da atmosfera	Government				International		Europe			Ongoing		Earthquake		Preparedness, Recovery	Professional scientists / researchers	Contributory		Contributory	Data gatherers / collectors / reporters		Contributory	Internet-connected device, Online forms / survey tools		https://www.ipma.pt/pt/geofisica/informe/sism_inq_step2.jsp?nome=&telefone1=&email1=
48	Macroseismic questionnaire (Slovakia)	Seismic surveys	Google		Bratislava Geophysical Institute	Academic or research				International		Europe			Ongoing		Earthquake		Preparedness, Recovery	Professional scientists / researchers	Contributory		Contributory	Data gatherers / collectors / reporters		Contributory	Internet-connected device, Online forms / survey tools		http://www.seismology.sk/Makroseizmika/makro1.php
49	Earthquakes - questionnaire (Slovenia)	Seismic surveys	Google		Slovenian Environment Agency	Government				International		Europe			Ongoing		Earthquake		Preparedness, Recovery	Professional scientists / researchers	Contributory		Contributory	Data gatherers / collectors / reporters		Contributory	Internet-connected device, Online forms / survey tools		http://www.arso.gov.si/potresi/vpra%C5%A1alnik/
50	Seismic survey (Andorra)	Seismic surveys	Google		Institute of Andorran Studies	Government, Academic or research				International		Europe			Ongoing		Earthquake		Preparedness, Recovery	Professional scientists / researchers	Contributory		Contributory	Data gatherers / collectors / reporters		Contributory	Internet-connected device, Online forms / survey tools		http://www.iea.ad/enquesta-sismica/acces-a-l-enquesta-sismica
51	Your earthquake message (Austria)	Seismic surveys	Google		Zentralanstalt für Meteorologie und Geodynamik (ZAMG)	Government				International		Europe			Ongoing		Earthquake		Preparedness, Recovery	Professional scientists / researchers	Contributory		Contributory	Data gatherers / collectors / reporters		Contributory	Internet-connected device, Online forms / survey tools		http://www.zamg.ac.at/cms/de/aktuell/erdbeben
52	Nepal Earthquake	Digital humanitarianism deployment	Google, Inventories & websites, List serv			Disaster tech / data				International		Asia	2015		2015		Earthquake		Response, Recovery	Both	Collaborative	Yes	Collaborative	Data interpreters / analyzers		Distributed intelligence	Internet-connected device, Crowdsourcing analytical platforms / applications, Mapping platforms / technologies
53	Haiti Earthquake	Digital humanitarianism deployment	Peer review, Google			Disaster tech / data				International		North America	2010		2010		Earthquake		Response, Recovery	Both	Collaborative	Yes	Collaborative	Data interpreters / analyzers		Distributed intelligence	Internet-connected device, Crowdsourcing analytical platforms / applications, Mapping platforms / technologies
54	Ecuador earthquake	Digital humanitarianism deployment	Google, Inventories & websites, List serv			Disaster tech / data				International		South America	2016		2016		Earthquake		Response, Recovery	Nonprofessional scientists / researchers		Yes	Collaborative	Data interpreters / analyzers		Distributed intelligence	Internet-connected device, Crowdsourcing analytical platforms / applications, Mapping platforms / technologies
55	Mexico earthquakes	Digital humanitarianism deployment	Google			Disaster tech / data				International		North America	2017		2017		Earthquake		Response	Nonprofessional scientists / researchers		Yes	Collaborative	Data interpreters / analyzers		Distributed intelligence	Internet-connected device, Crowdsourcing analytical platforms / applications, Mapping platforms / technologies
56	Pakistan earthquake	Digital humanitarianism deployment	Google			Disaster tech / data				International		Asia	2013		2013		Earthquake		Response	Nonprofessional scientists / researchers		Yes	Collaborative	Data interpreters / analyzers		Distributed intelligence	Internet-connected device, Crowdsourcing analytical platforms / applications, Mapping platforms / technologies
57	Eastern Afghanistan earthquake	Digital humanitarianism deployment	Google			Disaster tech / data				International		Asia	2015		2015		Earthquake		Response	Nonprofessional scientists / researchers		Yes	Collaborative	Data interpreters / analyzers		Distributed intelligence	Internet-connected device, Crowdsourcing analytical platforms / applications, Mapping platforms / technologies
58	Christchurch earthquake (New Zealand)	Digital humanitarianism deployment	Google			Disaster tech / data				International		Australia	2011		2011		Earthquake		Response	Nonprofessional scientists / researchers		Yes	Collaborative	Data interpreters / analyzers		Distributed intelligence	Internet-connected device, Crowdsourcing analytical platforms / applications, Mapping platforms / technologies
59	Iquique earthquake (Chile)	Digital humanitarianism deployment	Google			Disaster tech / data				International		South America	2014		2014		Earthquake		Response	Nonprofessional scientists / researchers		Yes	Collaborative	Data interpreters / analyzers		Distributed intelligence	Internet-connected device, Crowdsourcing analytical platforms / applications, Mapping platforms / technologies
60	Van earthquake (Turkey)	Digital humanitarianism deployment	Google			Disaster tech / data				International		Asia	2011		2011		Earthquake		Response	Nonprofessional scientists / researchers		Yes	Collaborative	Data interpreters / analyzers		Distributed intelligence	Internet-connected device, Crowdsourcing analytical platforms / applications, Mapping platforms / technologies
61	CITHYD (Citizen Hydrology)		Google	This project involves volunteers in the collection of water level data in big rivers and small streams in Italy in order to build a public-use database of river water levels to support dialogue on issues regarding flood protection and river restoration.	WISE Ltd.	Disaster tech / data				International		Europe	2016		Ongoing		Flood		Preparedness	Professional scientists / researchers	Contributory		Contributory	Data gatherers / collectors / reporters		Contributory	Internet-connected device, Camera/video		http://www.cithyd.com/en/portfolio-details/item/25-information-panel-how-contribute
62	FLOCAST (Flood Observations - Citizens As Scientists using Technology Project)		Google	This project enlisted volunteers (the public, expert witnesses such as emergency management, and flooding victims) in collecting observations about flooding, its impacts, and personal experiences in order to improve flash-flood predictions tools and flash flood warnings in the U.S.	NOAA National Severe Storms Laboratory; Cooperative Institute for Mesoscale Meteorological Studies; University of Oklahoma	Academic or research, Government			mPING	US	National (all)		2013		Ongoing		Flood		Preparedness	Professional scientists / researchers	Contributory		Contributory	Data gatherers / collectors / reporters		Contributory	Internet-connected device, Crowdsourcing reporting platforms / applications		http://flash.ou.edu/flocast/; https://ams.confex.com/ams/94Annual/webprogram/Paper238566.html; https://www.researchgate.net/publication/319666047_D11_FloodCitiSense_conceptual_and_methodological_framework; https://www.hymex.org/index.php?page=publications/bibtexbrowser&key=Lutoff2013&bib=public%2Fcontents%2Fpublications%2FHyMeX_communications_database.bib; NSSL, CIMMS and University of Oklahoma
63	Flood and Water Monitoring in Kenya		Google	In the face of increasing water management pressures, including flooding, and little information to support research or action, this project enlists and trains volunteers in Kenya's Sondu River basin in the daily measurement of water levels through reading gauges installed at key locations then sending values to a central database by SMS text.	Centre for International Forestry Research (CIFOR)	Academic or research			German Corporation for International Cooperation (GIZ); German Federal Ministry for Economic Cooperation and Development (BMZ); GIZ Advisory Service on Agricultural Research for Development (BEAF)	International		Africa	2014		Ongoing		Flood		Preparedness	Professional scientists / researchers	Contributory		Contributory	Data gatherers / collectors / reporters		Contributory	Communication device (phone, text, fax, radio, etc.), Sampling equipment / monitors / sensors		https://www.cifor.org/new-cifor-project-engaging-citizen-scientists-secure-fresh-water-kenya/; https://www.cifor.org/es/career/201701192/citizen-science-improve-water-provisioning-landscape-management-water-towers-east-africa/; http://annualreport2016.cifor.org/thematic-works-area/climate-change-energy-and-low-carbon-development/citizen-science-in-kenyas-water-towers/; https://www.cifor.org/libra…
64	SHETRAN and River Watch group catchment monitoring		Peer review	This project implemented a community-based rainfall, river level, and flood observation program within the Haltwhistle Burn catchment in northeast England as a novel way to capture spatial and temporal river response that supported development of a physically-based, spatially-distributed catchment model, SHETRAN.	Newcastle University (School of Engineering and Geosciences); Tyne Rivers Trust (TRT)	Academic or research, Advocacy / issues-based			River Watch Group; Defra's Catchment Restoration Fund (CRF) project	International		Europe	2013		2016		Flood		Preparedness	Professional scientists / researchers	Collaborative		Collaborative	Data gatherers / collectors / reporters, Data interpreters / analyzers		Distributed intelligence	Internet-connected device, Online forms / survey tools, Crowdsourcing reporting platforms / applications, Camera/video, Sampling equipment / monitors / sensors		https://www.sciencedirect.com/science/article/pii/S0022169417301646; http://research.ncl.ac.uk/haltwhistleburn/volunteer/
65	The FloodScale Project		Peer review	This project studied and modeled flash floods using home movies shared by observers and volunteers.	Agence Nationale pour la Recherche (National Research Agency, France), Paris, France	Government		Public administrative body	Espace Centre National de la Recherche scientifique - Delegation Regionale Cote D'Azur; HSM Centre National de la Recherche Scientifique - Delegation Regionale Languedoc-Roussillon; LTHE Centre National de la Recherche Scientifique - Delegation Regionale Rhone-Alpes Secteur Alpes; HHLY Centre National du Machinisme Agricole du Genie Rural, des Eaux et des Forets - Cemagref Antony	International		Europe	2012		2015		Flood		Preparedness	Professional scientists / researchers	Contributory		Contributory	Data gatherers / collectors / reporters		Contributory	Camera/video		https://floodscale.irstea.fr/front-page-en
66	Flood Network		Google	This project creates a citizen-led flood detection network throughout cities in the United Kingdom through the use of water-level monitoring sensors that citizens build and install.	Flood Network, Oxford, United Kingdom	Disaster tech / data			Bethnal Green Ventures; Nominet; Geovation; flood modelers; forecasters	International		Europe	2014		Ongoing		Flood		Preparedness	Nonprofessional scientists / researchers		Yes	Collaborative	Data gatherers / collectors / reporters		Collaborative research	Sampling equipment / monitors / sensors, Internet-connected device		https://flood.network/how-it-works/; https://beta.companieshouse.gov.uk/company/09633454; https://www.wired.com/2014/12/the-internet-of-anything-opensensorsio/; https://www.digitalcatapultcentre.org.uk/showcase/oxford-flood-network/; https://thinginnovations.uk/oxford-flood-network; https://www.rs-online.com/designspark/love-hertz-oxford-flood-network-the-internet-of-things; https://howwegettonex…
67	FloodCrowd		Inventories & websites, Google	This project obtains citizen observations of flooding to help scientists understand impacts and to improve knowledge and management of flooding in the United Kingdom.	Loughborough University, Loughborough, England	Academic or research			None found	International		Europe	2015		Ongoing		Flood		Preparedness	Professional scientists / researchers	Contributory		Contributory	Data gatherers / collectors / reporters		Contributory	Online forms / survey tools, Internet-connected device		http://floodcrowd.co.uk/about; https://twitter.com/Floodcrowd; http://www.citizensciencecenter.com/assessing-flood-risks-crowdsourcing-floodcrowd/; https://www.facebook.com/pg/floodcrowd/posts/?ref=page_internal; http://blog.lboro.ac.uk/research/changing-environments-infrastructure/citizen-scientists-flooding-research/
68	Cazadores de Crecidas (The Flood Chasers)		Peer review	This project is estimating river discharges in the province of Cordoba, Argentina through creation of a database of flash flood videos and digital photos obtained from the public.	National University of Córdoba, Córdoba, Argentina	Academic or research			Government of Cordoba	International		South America	2014		Ongoing		Flood		Recovery, Preparedness	Professional scientists / researchers	Contributory		Contributory	Data gatherers / collectors / reporters		Contributory	Camera/video, Internet-connected device		http://www.cazadoresdecrecidas.unc.edu.ar/
69	Flood Patrol (Project UP-NOAH)		Google	This project is a responsive disaster mitigation program in the Philippines that includes a component allowing volunteers to self-report flood observations to help prepare against the impacts of disasters.	The University of the Philippines National Institute of Geological Sciences, Quezon City, Philippines	Academic or research			Department of Science and Technology (DOST) through Philippine Atmospheric Geophysical and Astronomical Services Administration; Philippine Institute of Volcanology and Seismology; DOST-Advanced Science and Technology Institute (ASTI); Ateneo Java Wireless Competency Center; Smart Communications Inc through its developer community, SMART DevNet	International		Asia	2012	2012 (PAGASA); 2017 (UP)	Ongoing		Flood		Preparedness	Professional scientists / researchers	Contributory		Contributory	Data gatherers / collectors / reporters		Contributory	Crowdsourcing reporting platforms / applications, Internet-connected device		https://en.wikipedia.org/wiki/Project_NOAH_(Philippines); http://news.abs-cbn.com/focus/02/08/17/project-noahs-transfer-to-pagasa-wont-be-that-simple; http://www.officialgazette.gov.ph/programs/about-project-noah/; http://noah.up.edu.ph/#/; https://www.dap.edu.ph/coe-psp/innovation/noah/; http://www.philstar.com/science-and-technology/2012/11/08/864266/ateneo-develops-mobile-application-flood-mon…
70	Community-Based Monitoring for Flood Warning System		Peer review	This project developed an early warning system for flooding by installing rain gauges in the homes of volunteers living within the Bicol River Basin, Philippines to monitor rainfall.	University of the Philippines, Quezon City, Philippines	Academic or research			Christian Aid and Manila Observatory; The Typhoon Preparedness Center (TPC); PAGASA-Bicol Region; individuals listed in article acknowledgements	International		Asia	2009		2009		Flood		Preparedness	Professional scientists / researchers	Contributory		Contributory	Data gatherers / collectors / reporters		Contributory	Sampling equipment / monitors / sensors, Communication device (phone, text, fax, radio, etc.)		http://www.emeraldinsight.com/doi/pdfplus/10.1108/09653561211202728
71	Scripps Oceanography’s Citizen Science Projects for the El Nino		Google	This project enlists volunteers to take photos and document coastal flooding impacts as well as morphological changes (erosion/accretion) of cliffs, beaches, estuaries, and man-made structures during the 2015-2016 El Nino season.	Scripps Institution of Oceanography, UC San Diego	Academic or research			Southern California Coastal Water Research Project; UC Santa Barbara; Cal State Long Beach; UC Davis; United States Geological Survey; NOAA National Estuarine Research Reserve; Urban Tides Initiative; stormphoto; National Estuarine Research Reserve	US	West		2015		2016		Flood		Preparedness	Professional scientists / researchers	Contributory		Contributory	Data gatherers / collectors / reporters		Contributory	Camera/video, Internet-connected device, Crowdsourcing reporting platforms / applications		http://ucsdnews.ucsd.edu/feature/researchers_el_nino_is_here_but_impact_still_difficult_to_predict; https://mycoast.org/national-projects/nuisance-flooding; https://scripps.ucsd.edu/labs/sgiddings/research/el-nino-impacts/; https://scripps.ucsd.edu/news/el-nino; http://dornsife.usc.edu/uscseagrant/urban-tides-initiative/; https://webcache.googleusercontent.com/search?q=cache:iqPlbdEcIesJ:https://…
72	Storm Photo		Google	This project enlists citizen scientists to document flooding events from Imperial Beach in San Diego county, California to Point Conception and to make determinations about the severity of flooding.	Southern California Coastal Ocean Observing System (SCCOOS); UCSD Scripps Institution of Oceanography	Academic or research				US	West		2015	According to Google trick	Ongoing		Flood		Preparedness	Professional scientists / researchers	Collaborative		Collaborative	Data gatherers / collectors / reporters, Data interpreters / analyzers		Distributed intelligence	Internet-connected device, Camera/video		http://www.sccoos.org/projects/stormphoto/
73	Environmental Competency Groups		Peer review	Used in the United Kingdom for flood risk management, this project demonstrates the use of Environmental Competency Groups (ECGs) as a systematic method for collaborative investigation that enables local residents and scientists to work together on controversial topics to understand and approach local environmental problems in new ways.	University of Oxford	Academic or research				International		Europe	2007		Ongoing		Flood		Preparedness	Professional scientists / researchers	Collaborative		Collaborative	Problem definition / study design, Data interpreters / analyzers, Data gatherers / collectors / reporters		Collaborative research	Internet-connected device, Analytical software or tools (noncrowdsourcing)	Models	http://www.environmentalcompetencygroups.org/the-ecg-process/meeting-5/; http://knowledge-controversies.ouce.ox.ac.uk/competencygroups/
74	Queensland Floods		Peer review	This event showed the use of social media networks such as Twitter and Facebook as a means for providing information and also documenting observations that can help reconstrct flood extents and help in future planning.	Individuals	Individuals / loose affiliations				International		Australia	2010		2010		Flood		Response, Preparedness	Nonprofessional scientists / researchers		No	Independent	Data gatherers / collectors / reporters, Data interpreters / analyzers		Independent	Internet-connected device		https://core.ac.uk/download/pdf/11048088.pdf
75	The Boulder Flood		Google	This project developed a "Community Flood Assessment" crowdsourcing map for the Boulder flood where community members could upload observations, data, photos, or videos related to the flooding and infrastructure damage.	City of Boulder	Government				US	West		2013		2013		Flood		Response	Professional scientists / researchers	Contributory		Contributory	Data gatherers / collectors / reporters		Contributory	Internet-connected device, Crowdsourcing reporting platforms / applications, Mapping platforms / technologies		https://boulderflood2013b.crowdmap.com/reports; http://www.dailycamera.com/news/boulder-flood/ci_24191811/boulder-sets-up-crowdsourced-flooding-map; https://reliefweb.int/sites/reliefweb.int/files/resources/APFM_Tool_26_e.pdf
76	Jakarta Floods (PetaJakarta)		Google	This project enabled Jakarta’s citizens to report the locations of flood events using the social media network Twitter, thereby contributing to a publicly accessible real-time map of flood conditions.	Australia’s University of Wollongong, Jakarta Emergency Management Agency (BPBD) and Twitter Inc.	Academic or research				International		Asia	2014		2015		Flood		Response	Professional scientists / researchers	Contributory		Contributory	Data gatherers / collectors / reporters		Contributory	Internet-connected device		https://reliefweb.int/sites/reliefweb.int/files/resources/APFM_Tool_26_e.pdf
77	The RiskScape Project (Christchurch Flooding)		Peer review, Google, List serv	This project used photos of flooding contributed by volunteers to develop a flood hazard model and calculate flood risk and potential losses across Christchurch, New Zealand.	National Institute of Water and Atmospheric Research, Auckland, New Zealand	Academic or research		Corporatized Crown entity	GNS Science	International		Australia	2014		2014		Flood		Preparedness	Professional scientists / researchers	Contributory		Contributory	Data gatherers / collectors / reporters		Contributory	Camera/video, Internet-connected device		https://sciblogs.co.nz/waiology/2014/06/16/citizen-scientists-help-map-christchurch-flooding
78	Environmental exposure survey in Atlanta		Peer review	This project documented the prevalence of asthma and associated environmental exposures in two flood-prone communities using teams of students and community members to carry out neighborhod surveys.	Emory University, Georgia	Academic or research			ECO-Action; USEPA; Community Improvement Association; West Atlanta Watershed Alliance; Proctor Creek Stewardship Council; Metro-Atlanta Urban Watershed Institute	US	Southeast		2014		Unknown		Flood		Preparedness, Recovery	Nonprofessional scientists / researchers		Yes	Collaborative	Problem definition / study design, Data gatherers / collectors / reporters		Collaborative research	None		https://www.hindawi.com/journals/jeph/2016/1962901/
79	Flood Hazard Mapping with Participatory GIS in India		Peer review	This project used interactive hazard mapping and participatory measurement approaches to assess flood vulnerability in Gorakhpur, India.	Gorakhpur Environmental Action Group	Community-based services			None found	International		Asia		After 2011	2014		Flood		Preparedness	Professional scientists / researchers	Collaborative		Collaborative	Data gatherers / collectors / reporters		Contributory	Mapping platforms / technologies		http://journals.sagepub.com/doi/pdf/10.1177/0975425314521546; http://geagindia.org/content/about-us.aspx
80	Participatory water monitoring system in Tanzania for flood management		Peer review	This project created a participatory monitoring system in Tanzania where village-based observers collected water level, rainfall, fisheries and food data to address flood concerns and also engaged in analysis through feedback workshops with local observers, government technical staff and researchers.	Institute of Research for Development; Rufiji District Council; Vrije Universiteit, Brussels, Belgium and Katholieke Universiteit; Centre for Ecology and Hydrology; Institute of Resource Assessment; Kipo Village	Academic or research				International		Africa	2001		2011		Flood		Preparedness	Professional scientists / researchers	Collaborative		Collaborative	Data gatherers / collectors / reporters, Data interpreters / analyzers		Collaborative research	Sampling equipment / monitors / sensors, Communication device (phone, text, fax, radio, etc.)		http://www.tandfonline.com/doi/pdf/10.1080/02626667.2013.827792
81	Pakistan floods	Digital humanitarianism deployment	Google			Disaster tech / data				International		Asia	2010		2010		Flood		Response	Nonprofessional scientists / researchers		Yes	Collaborative	Data interpreters / analyzers		Distributed intelligence	Internet-connected device, Crowdsourcing analytical platforms / applications, Mapping platforms / technologies
82	Czech Republic flooding	Digital humanitarianism deployment	Peer review, Google			Disaster tech / data				International		Europe	2013		2013		Flood		Response	Nonprofessional scientists / researchers		Yes	Collaborative	Data interpreters / analyzers		Distributed intelligence	Internet-connected device, Crowdsourcing analytical platforms / applications, Mapping platforms / technologies
83	Uttarakhand, India Flood	Digital humanitarianism deployment	Google			Disaster tech / data				International		Asia	2013		2013		Flood		Response	Nonprofessional scientists / researchers		Yes	Collaborative	Data interpreters / analyzers		Distributed intelligence	Internet-connected device, Crowdsourcing analytical platforms / applications, Mapping platforms / technologies
84	Balkan Floods	Digital humanitarianism deployment	Google			Disaster tech / data				International		Europe	2014		2014		Flood		Response	Nonprofessional scientists / researchers		Yes	Collaborative	Data interpreters / analyzers		Distributed intelligence	Internet-connected device, Crowdsourcing analytical platforms / applications, Mapping platforms / technologies
85	Bangladesh, India, Nepal floods	Digital humanitarianism deployment	Google			Disaster tech / data				International		Asia	2017		2017		Flood		Response, Recovery	Nonprofessional scientists / researchers		Yes	Collaborative	Data interpreters / analyzers		Distributed intelligence	Internet-connected device, Crowdsourcing analytical platforms / applications, Mapping platforms / technologies
86	Sri Lanka flooding	Digital humanitarianism deployment	Google			Disaster tech / data				International		Asia	2016		2016		Flood		Response	Nonprofessional scientists / researchers		Yes	Collaborative	Data interpreters / analyzers		Distributed intelligence	Internet-connected device, Crowdsourcing analytical platforms / applications, Mapping platforms / technologies
87	Colombia floods	Digital humanitarianism deployment	Google			Disaster tech / data				International		South America	2011		2011		Flood		Response	Nonprofessional scientists / researchers		Yes	Collaborative	Data interpreters / analyzers		Distributed intelligence	Internet-connected device, Crowdsourcing analytical platforms / applications, Mapping platforms / technologies
88	Yamuna, India monsoon flooding	Digital humanitarianism deployment	Google, Inventories & websites			Disaster tech / data				International		Asia	2013		2013		Flood		Response, Recovery	Professional scientists / researchers	Collaborative		Collaborative	Data interpreters / analyzers		Distributed intelligence	Internet-connected device, Crowdsourcing analytical platforms / applications
89	Connecticut King Tides Initiative	MyCoast application	Google, List serv		Connecticut Department of Energy and Environmental Protection	Government, Disaster tech / data			Blue Urchin, Washington (Developers); Save The Bay; Northeast Regional Ocean Council; Sea Grant Rhode Island; NOAA; URI Coastal Resources Center	US	Northeast		2014	App development	Ongoing		Flood, Climate change/sea level rise		Preparedness	Professional scientists / researchers	Contributory		Contributory	Data gatherers / collectors / reporters		Contributory	Crowdsourcing reporting platforms / applications, Internet-connected device, Camera/video		https://mycoast.org/
90	Maine King Tides Initiative	MyCoast application	Google, List serv		Maine Geological Survey	Government, Disaster tech / data			Blue Urchin, Washington (Developers); Save The Bay; Northeast Regional Ocean Council; Sea Grant Rhode Island; NOAA; URI Coastal Resources Center	US	Northeast		2014	App development	Ongoing		Flood, Climate change/sea level rise		Preparedness	Professional scientists / researchers	Contributory		Contributory	Data gatherers / collectors / reporters		Contributory	Crowdsourcing reporting platforms / applications, Internet-connected device, Camera/video		https://mycoast.org/
91	Massachusetts King Tides Initiative	MyCoast application	Google, List serv		Massachusetts Office of Coastal Zone Management	Government, Disaster tech / data			Blue Urchin, Washington (Developers); Save The Bay; Northeast Regional Ocean Council; Sea Grant Rhode Island; NOAA; URI Coastal Resources Center	US	Northeast		2014	App development	Ongoing		Flood, Climate change/sea level rise		Preparedness	Professional scientists / researchers	Contributory		Contributory	Data gatherers / collectors / reporters		Contributory	Crowdsourcing reporting platforms / applications, Internet-connected device, Camera/video		https://mycoast.org/
92	New Hampshire King Tides Initiative	MyCoast application	Google, List serv		New Hampshire Department of Environmental Services	Government, Disaster tech / data			Blue Urchin, Washington (Developers); Save The Bay; Northeast Regional Ocean Council; Sea Grant Rhode Island; NOAA; URI Coastal Resources Center	US	Northeast		2014	App development	Ongoing		Flood, Climate change/sea level rise		Preparedness	Professional scientists / researchers	Contributory		Contributory	Data gatherers / collectors / reporters		Contributory	Crowdsourcing reporting platforms / applications, Internet-connected device, Camera/video		https://mycoast.org/
93	Rhode Island King Tides Initiative	MyCoast application	Google, List serv		Rhode Island Coastal Resources Management Council	Government, Disaster tech / data			Blue Urchin, Washington (Developers); Save The Bay; Northeast Regional Ocean Council; Sea Grant Rhode Island; NOAA; URI Coastal Resources Center	US	Northeast		2014	App development	Ongoing		Flood, Climate change/sea level rise		Preparedness	Professional scientists / researchers	Contributory		Contributory	Data gatherers / collectors / reporters		Contributory	Crowdsourcing reporting platforms / applications, Internet-connected device, Camera/video		https://mycoast.org/
94	South Carolina King Tides Initiative	MyCoast application	Google, List serv		South Carolina Department of Health and Environmental Control	Government, Disaster tech / data			Blue Urchin, Washington (Developers); Save The Bay; Northeast Regional Ocean Council; Sea Grant Rhode Island; NOAA; URI Coastal Resources Center	US	Southeast		2014	App development	Ongoing		Flood, Climate change/sea level rise		Preparedness	Professional scientists / researchers	Contributory		Contributory	Data gatherers / collectors / reporters		Contributory	Crowdsourcing reporting platforms / applications, Internet-connected device, Camera/video		https://mycoast.org/
95	Snohomish County, Washington King Tides Initiative	MyCoast application	Google, List serv		Snohomish County Marine Resource Committee, Washington	Other, Disaster tech / data		Advisory committee	Blue Urchin, Washington (Developers); Save The Bay; Northeast Regional Ocean Council; Sea Grant Rhode Island; NOAA; URI Coastal Resources Center	US	West		2014	App development	Ongoing		Flood, Climate change/sea level rise		Preparedness	Professional scientists / researchers	Contributory		Contributory	Data gatherers / collectors / reporters		Contributory	Crowdsourcing reporting platforms / applications, Internet-connected device, Camera/video		https://mycoast.org/
96	Texas High Water Tracker	MyCoast application	Google, List serv		Gulf of Mexico Alliance	Collaboration, Disaster tech / data	Government, Academic or research, Other	Private business; other nonprofits	Blue Urchin, Washington (Developers); Save The Bay; Northeast Regional Ocean Council; Sea Grant Rhode Island; NOAA; URI Coastal Resources Center	US	Southwest		2014	App development	Ongoing		Flood, Climate change/sea level rise		Preparedness	Professional scientists / researchers	Contributory		Contributory	Data gatherers / collectors / reporters		Contributory	Crowdsourcing reporting platforms / applications, Internet-connected device, Camera/video		https://mycoast.org/
97	Florida High Water Tracker	MyCoast application	Google, List serv		Gulf of Mexico Alliance	Collaboration, Disaster tech / data	Government, Academic or research, Other	Private business; other nonprofits	Blue Urchin, Washington (Developers); Save The Bay; Northeast Regional Ocean Council; Sea Grant Rhode Island; NOAA; URI Coastal Resources Center	US	Southeast		2014	App development	Ongoing		Flood, Climate change/sea level rise		Preparedness	Professional scientists / researchers	Contributory		Contributory	Data gatherers / collectors / reporters		Contributory	Crowdsourcing reporting platforms / applications, Internet-connected device, Camera/video		https://mycoast.org/
98	King Tides Project International and Others (Multiple)		Google	These projects organize citizen scientists around the globe to capture data and images of King Tides to document current flood risk in coastal areas, visualize the impacts of future sea level rise in communities, validate climate change models, and provide historical records.	The King Tides Project; Specific localities	Academic or research, Government, Advocacy / issues-based, Individuals / loose affiliations			Green Cross Australia; British Columbia, Canada Government/LiveSmartBC.ca; California state agencies and non-profits; Florida, Tampa Bay and Sarasota Bay Estuary Programs; Gulf of Maine Council on the Marine Environment—Climate Network; Maine Piscataqua Region Estuaries Partnership (PREP); Maryland Department of Natural Resources; New Jersey Barnegat Bay Partnership; New York – New Jersey Harbor …	Global			2009	First King Tides initiative in Australia: https://www.climatecolab.org/contests/2014/communicating-coastal-risk-and-resilience/c/proposal/1307124	Ongoing		Flood, Climate change/sea level rise		Preparedness	Professional scientists / researchers	Contributory		Contributory	Data gatherers / collectors / reporters		Contributory	Crowdsourcing reporting platforms / applications, Internet-connected device, Camera/video		https://www.climatecolab.org/contests/2014/communicating-coastal-risk-and-resilience/c/proposal/1307124; http://kingtides.net/participate/join-a-project/; http://www.cityofarcata.org/759/Sea-Level-Rise; http://www.broward.org/NaturalResources/ClimateChange/Pages/TidalFlooding.aspx; https://news.fiu.edu/2017/11/citizen-scientists-bolster-sea-level-research-on-king-tide/117065; https://psmag.com/en…
99	Crowdwater		List serv	Through development of a mobile application, this project crowdsources data on water conditions to improve the forecast of hydrological events, such as droughts or floods.	University of Zurich, Zurich, Switzerland	Academic or research			None found	International		Europe	2016		Ongoing		Flood, Drought		Preparedness	Professional scientists / researchers	Contributory		Contributory	Data gatherers / collectors / reporters		Contributory	Crowdsourcing reporting platforms / applications, Internet-connected device		http://www.crowdwater.ch/en/welcome-to-crowdwater/; https://osf.io/x79n4/wiki/home/
100	WeSenseIt: Citizen Water Observatories		Peer review	This project developed citizen observatories of water and flooding through the use of social media and sensor devices.	European Commission FP7	Government			United Kingdom: THE UNIVERSITY OF SHEFFIELD France:UNITED NATIONS EDUCATIONAL, SCIENTIFIC AND CULTURAL ORGANIZATION -UNESCO; Switzerland: ECOLE POLYTECHNIQUE FEDERALE DE LAUSANNE United Kingdom: MIDDLESEX UNIVERSITY HIGHER EDUCATION CORPORATION Switzerland: SENSORSCOPE SARL Netherlands: DISDROMETRICS BV Spain: ADVANTIC SISTEMAS Y SERVICIOS Netherlands: HYDROLOGIC RESEARCH BV United Kingdom: KNOWL…	International		Europe	2012		2016		Flood, Drought, Climate change/sea level rise		Preparedness	Professional scientists / researchers	Collaborative		Collaborative	Data gatherers / collectors / reporters, Data interpreters / analyzers		Distributed intelligence	Crowdsourcing analytical platforms / applications, Sampling equipment / monitors / sensors, Internet-connected device, Camera/video		http://ww.w.iscram.org/legacy/ISCRAM2014/papers/p40.pdf; http://www.copernicus.eu/projects/wesenseit; http://cordis.europa.eu/project/rcn/106532_en.html; http://www.hydrologic.com/default.aspx?page=31; https://www.eip-water.eu/projects/wesenseit-citizen-observatory-water; wesenseit.eu; https://play.google.com/store/apps/details?id=uk.co.know.wesenseit&hl=en; http://www.wesenseit.com/organisatie/
101	Urban Tides Initiative		Google	This project is a community based science effort to photo-document tides, coastal flooding and beach erosion in Southern California to understand the effects of sea level rise.	University of Southern California, Sea Grant	Academic or research			https://dornsife.usc.edu/uscseagrant/urban-tides-initiative/	US	West		2015		Ongoing		Flood, Severe storm/weather (snow, ice, heat, rain, wind, dust), Climate change/sea level rise		Preparedness	Professional scientists / researchers	Contributory		Contributory	Data gatherers / collectors / reporters		Contributory	Internet-connected device, Crowdsourcing reporting platforms / applications, Camera/video		https://dornsife.usc.edu/assets/sites/291/docs/Urban_Tides_Contest/UrbanTides_Instructions_Nov2016.pdf; http://dornsife.usc.edu/uscseagrant/urban-tides-initiative/
102	Phones and Drones		Google	To better assess future climate change impacts from sea level rise, this project enlisted volunteers and volunteer drone owners in capturing photos and videos of storm surge, flooding, storm damage, and coastal erosion caused by the 2015-2016 El Nino in California.	The Nature Conservancy	Academic or research, Advocacy / issues-based			DroneDeploy	US	West		2016		2016		Flood, Severe storm/weather (snow, ice, heat, rain, wind, dust), Hurricane/typhoon/cyclone, Climate change/sea level rise		Preparedness	Professional scientists / researchers	Contributory		Contributory	Data gatherers / collectors / reporters		Contributory	Other, Internet-connected device, Camera/video	Drones	https://www.wired.com/2017/02/drones-turning-civilians-air-force-citizen-scientists/; https://www.suasnews.com/2016/02/drones-citizen-science-and-el-nino-monitoring-of-californias-coastline/; http://www.foxnews.com/science/2016/01/25/citizen-scientists-use-drones-to-map-el-nino-flooding.html; https://blog.nature.org/science/2016/01/13/phones-drones-monitor-el-nino-impacts-picture-future-climate-m…
103	SkyTruth Spill Tracker		Google	This project provides a map-based tool to allow citizens on the ground in Texas, Florida and the Caribbean to quickly report oil and hazardous waste spills and other pollution incidents as a result of the fall 2017 hurricanes.	SkyTruth, West Virginia	Academic or research, Advocacy / issues-based			Surfrider Foundation and Ocean Conservency	US	Southeast, Southwest, West		2017		Ongoing		Hurricane/typhoon/cyclone		Recovery	Professional scientists / researchers	Contributory		Contributory	Data gatherers / collectors / reporters		Contributory	Crowdsourcing reporting platforms / applications, Online forms / survey tools, Internet-connected device, Communication device (phone, text, fax, radio, etc.), Camera/video		https://www.skytruth.org/2017/09/skytruth-launches-citizen-pollution-reporting-tool-for-hurricane-harvey/; https://skytruth.ushahidi.io/views/map; https://www.skytruth.org/2017/09/skytruth-launches-citizen-pollution-reporting-tool-for-hurricane-harvey/; https://civichall.org/civicist/new-spill-tracker-enlists-crowd-help-monitor-pollution-hurricanes/; https://civichall.org/civicist/new-spill-track…
104	Participatory action research in post-Katrina New Orleans		Peer review	This ethnographic project documented and interpreted the health promotion experiences of marginalized women in post-Katrina New Orleans through a participatory photo approach.	Boston College, Massachusetts; Tulane University, Louisiana	Academic or research			Health Care for All; Kingsley House; Latino Health Access Network of Catholic Charities; Center for Human Rights and International Justice and Media Technology Services at Boston College; K and S Fund of the Community Foundation of Greater Birmingham	US	Southeast		2006		2009		Hurricane/typhoon/cyclone		Recovery	Professional scientists / researchers	Collaborative		Collaborative	Data gatherers / collectors / reporters, Data interpreters / analyzers, Problem definition / study design		Collaborative research	Camera/video		http://www.tandfonline.com/doi/full/10.1080/17441692.2016.1170180
105	Beacon of Hope M.O.D.E.L. for disaster recovery		Peer review	These projects implement a community-led framework for disaster recovery that was developed in New Orleans after Hurricanes Katrina and Rita. Research activities include resident-led neighborhood mapping as well as community analysis, interpretation, and use of data.	Beacon of Hope Resource Center	Community-based services			Beacon of Hope/University of New Orleans Community Recovery Project (BUCRP) in 2008 increased BOH capacity; Regional Planning Commission also involved; Lakeview Civic Improvement Association	US	Southeast		2006	2008 pilot	Ongoing		Hurricane/typhoon/cyclone		Recovery	Nonprofessional scientists / researchers		Yes	Collaborative	Data gatherers / collectors / reporters, Data interpreters / analyzers, Problem definition / study design		Collaborative research	Mapping platforms / technologies		http://www.beaconofhopenola.org/our-history?; http://www.esri.com/news/arcnews/spring10articles/the-beacon-of-hope.html; https://pdfs.semanticscholar.org/0795/98a013a76b59f190a8d5b5d97ebbd45ab0a3.pdf
106	Community mapping to support rebuilding after Hurricane Katrina		Peer review	This project, led by faith-based group Churches Supporting Churches in New Orleans, combined community mapping, enhanced Geographic Information System (GIS) methods, and public policy advocacy to help pastors display uneven redevelopment patterns of selected neighborhoods following Hurricane Katrina and build capacity to affect congregational and community transformation.	Churches Supporting Churches	Religious faith-based		Religious/faith-based	University of Southern California; Louisiana State University; PolicyLink	US	Southeast		2007	2006 or 2007	Unknown		Hurricane/typhoon/cyclone		Recovery	Nonprofessional scientists / researchers		Yes	Collaborative	Data interpreters / analyzers, Problem definition / study design, Data gatherers / collectors / reporters		Collaborative research	Mapping platforms / technologies
107	Videovoice: community assessments for recovery in post-Katrina New Orleans		Peer review	Following Hurricane Katrina, this project used a community-based participatory research approach, videovoice, to engage New Orleans residents in researching issues of concern, communicating knowledge, and advocating for actions related to city rebuilding and revitalization.	REACH NOLA	Collaboration	Community-based services, Religious faith-based			US	Southeast		2007		2008		Hurricane/typhoon/cyclone		Recovery	Nonprofessional scientists / researchers		Yes	Collaborative	Data gatherers / collectors / reporters, Data interpreters / analyzers		Collaborative research	Camera/video		http://journals.sagepub.com/doi/full/10.1177/1524839910369070
108	Community participatory assessment of health care in post-Katrina New Orleans		Peer review	Following Hurricane Katrina, this project combined community-based participatory research methods and rapid assessment procedures to engage diverse community members in New Orleans in order to understand healthcare needs one year post-disaster.	REACH NOLA	Collaboration	Community-based services, Religious faith-based			US	Southeast		2006		2006		Hurricane/typhoon/cyclone		Recovery	Nonprofessional scientists / researchers		Yes	Collaborative	Data gatherers / collectors / reporters, Data interpreters / analyzers		Collaborative research	None		http://www.sciencedirect.com/science/article/pii/S0749379709005212?via%3Dihub#bib36
109	Participatory research approaches for disaster-relief recovery after Hurricane Floyd		Peer review	In the aftermath of Hurricane Floyd, this community-based participatory research project involved the formation of a community-university partnership in North Carolina to develop a community-led survey to document displaced survivor experiences in terms of relocation, living conditions, and potential threats to health and loss of community as a result of storm-related flooding.	Workers and Community Relief and Aid Project (RAP); University of North Carolina’s School of Public Health	Advocacy / issues-based, Academic or research		The Workers and Community Relief and Aid Project (RAP) was comprised of survivors of the flood and partners from member organizations, including Black Workers for Justice (BWFJ), North Carolina Fair Share, North Carolina Low Income Housing, Concerned Citizens of Tillery, University of North Carolina, and the North Carolina Student Rural Health Coalition.		US	Southeast		2000		2001	Not sure	Hurricane/typhoon/cyclone		Recovery	Nonprofessional scientists / researchers		Yes	Collaborative	Data gatherers / collectors / reporters, Data interpreters / analyzers, Problem definition / study design		Collaborative research	None		http://www.tandfonline.com/doi/pdf/10.1300/J125v12n03_12?needAccess=true
110	Participatory research for agricultural recovery after Hurricane Mitch in Nicaragua		Peer review	Following Hurricane Mitch, this project paired farmers with technicians in Nicarauga to measure and compare agroecological indicators of resistance between sustainable and conventional farms as a means for assessing practices that could enhance disaster recovery.	University of California, Santa Cruz	Academic or research				International		South America	1999		1999		Hurricane/typhoon/cyclone		Recovery	Professional scientists / researchers	Collaborative		Collaborative	Data gatherers / collectors / reporters, Data interpreters / analyzers		Distributed intelligence	Other	Measuring tapes	https://www.sciencedirect.com/science/article/pii/S0167880902000063
111	Community water testing in Puerto Rico after Hurricane Maria		Google	This project involves volunteers in Puerto Rico organizing together to restart a water testing program, enabling the local community to generate their own information on the safety of recreational waters and sources of drinking water.	Rincón Chapter of the Surfrider Foundation Blue Water Task Force	Advocacy / issues-based			Rincón Beer Company Maria Relief Center; Costa Salud Health Center; CariCOOS	US	Southeast		2017		Ongoing		Hurricane/typhoon/cyclone		Recovery	Nonprofessional scientists / researchers		No	Independent	Data gatherers / collectors / reporters, Data interpreters / analyzers, Problem definition / study design		Independent	Sampling equipment / monitors / sensors, Internet-connected device, Crowdsourcing reporting platforms / applications		http://blogs.discovermagazine.com/citizen-science-salon/2017/12/15/empowering-the-community-to-monitor-water-quality-in-the-aftermath-of-hurricane-maria/#.WmCvrJM-c0o
112	CycloneCenter		Peer review, Google, Inventories & websites	Through volunteer interpretations of satellite images, this project is creating a database of information about cyclones to help climatologists better estimate the intensity of future storms.	Cooperative Institute for Climate and Satellites – North Carolina	Academic or research		Research collaboration between universities, the private sector, non-profits, community groups, federal government	NOAA'S National Climatic Data Center (NCDC); The Risk Prediction Initiative; University of North Carolina at Asheville; Zooniverse (Citizen Science Alliance)	Global			2012		Ongoing		Hurricane/typhoon/cyclone		Preparedness	Professional scientists / researchers	Collaborative		Collaborative	Data interpreters / analyzers		Distributed intelligence	Crowdsourcing analytical platforms / applications, Internet-connected device		http://journals.ametsoc.org/doi/full/10.1175/BAMS-D-13-00152.1; https://scied.ucar.edu/blog/cyclone-center-armchair-storm-chasing-scientific-purpose; https://www.cyclonecenter.org; https://www.citizenscience.gov/2015/06/25/cyclone-center/; http://journals.ametsoc.org/doi/full/10.1175/BAMS-D-13-00152.1; https://scied.ucar.edu/blog/cyclone-center-armchair-storm-chasing-scientific-purpose; https://n…
113	Waterisotopes.org		Google	This project enlisted volunteers in collecting samples of precipitation (both rain and snow) associated with the passage of Superstorm Sandy to develop a spatial and temporal dataset documenting the storm's isotopic composition and gain an understanding about water sources and cycling within the storm system.	University of Utah	Academic or research			http://wateriso.utah.edu/waterisotopes/pages/resources/People.html	US	Northeast		2012		2013		Hurricane/typhoon/cyclone		Preparedness	Professional scientists / researchers	Contributory		Contributory	Data gatherers / collectors / reporters		Contributory	Do-It-Yourself sampling equipment, Other	Computer	https://scistarter.com/project/695-Water-Isotopes%3A-Hurricane-Sandy; https://www.picarro.com/community/blog/crowd_sourced_isotope_study_of_superstorm_sandy; http://wateriso.utah.edu/waterisotopes/pages/resources/People.html; http://wateriso.utah.edu/waterisotopes/pages/data_access/sandy_archive.html; http://wateriso.utah.edu/waterisotopes/pages/data_access/sandy.html; http://journals.plos.org/pl…
114	Send Us your Dirt from Sandy (SUDS)		Peer review	This project asked volunteers living in areas affected by Superstorm Sandy to send samples of dirt, mud, and sand to researchers to analyze the chemicals that may be present.	Marist College, New York; Vassar College, New York	Academic or research			None found	US	Northeast		2012		2015		Hurricane/typhoon/cyclone		Recovery	Professional scientists / researchers	Contributory		Contributory	Data gatherers / collectors / reporters		Contributory	Do-it-yourself sampling equipment	DIY sampling equipment	https://prattdrn.wordpress.com/2012/11/11/suds-send-us-your-dirt-from-sandy/; http://www.brooklyneagle.com/articles/send-us-your-dirt-sandy-scientists-ask-brooklynites; https://green.blogs.nytimes.com/2012/12/26/getting-the-dirt-on-sandy/; https://link.springer.com/article/10.1007%2Fs10653-015-9776-y; https://www.facebook.com/pg/SandyScience/posts/?ref=page_internal; https://scistarter.com/projec…
115	Hurricane Maria (Caribbean)	Digital humanitarianism deployment	Google, Inventories & websites, List serv			Disaster tech / data				International		North America	2017		2017		Hurricane/typhoon/cyclone		Response, Recovery	Both	Collaborative	Yes	Collaborative	Data interpreters / analyzers		Distributed intelligence	Internet-connected device, Crowdsourcing analytical platforms / applications, Mapping platforms / technologies
116	Hurricane Irma (Caribbean)	Digital humanitarianism deployment	Google, Inventories & websites, List serv			Disaster tech / data				International		North America	2017		2017		Hurricane/typhoon/cyclone		Response, Recovery	Both	Collaborative	Yes	Collaborative	Data interpreters / analyzers		Distributed intelligence	Internet-connected device, Crowdsourcing analytical platforms / applications, Mapping platforms / technologies
117	Cyclone Pam (Vanuatu)	Digital humanitarianism deployment	Google			Disaster tech / data				International		Oceania	2015		2015		Hurricane/typhoon/cyclone		Response	Nonprofessional scientists / researchers		Yes	Collaborative	Data interpreters / analyzers		Distributed intelligence	Internet-connected device, Crowdsourcing analytical platforms / applications, Mapping platforms / technologies
118	Hurricane Harvey (Gulf States, U.S.)	Digital humanitarianism deployment	Google			Disaster tech / data				US	Southeast, Southwest		2017		2017		Hurricane/typhoon/cyclone		Response	Nonprofessional scientists / researchers		Yes	Collaborative	Data interpreters / analyzers		Distributed intelligence	Internet-connected device, Crowdsourcing analytical platforms / applications, Mapping platforms / technologies
119	Super Typhoon Yolanda (Haiyan) (Philippines)	Digital humanitarianism deployment	Google			Disaster tech / data				International		Asia	2013		2013		Hurricane/typhoon/cyclone		Response, Recovery	Nonprofessional scientists / researchers		Yes	Collaborative	Data interpreters / analyzers		Distributed intelligence	Internet-connected device, Crowdsourcing analytical platforms / applications, Mapping platforms / technologies
120	Hurricane Matthew, Haiti Response	Digital humanitarianism deployment	Google			Disaster tech / data				International		North America	2016		2016		Hurricane/typhoon/cyclone		Response, Recovery	Nonprofessional scientists / researchers		Yes	Collaborative	Data interpreters / analyzers		Distributed intelligence	Internet-connected device, Crowdsourcing analytical platforms / applications, Mapping platforms / technologies
121	Hurricane Patricia (Mexico)	Digital humanitarianism deployment	Google			Disaster tech / data				International		North America	2015		2015		Hurricane/typhoon/cyclone		Response	Nonprofessional scientists / researchers		Yes	Collaborative	Data interpreters / analyzers		Distributed intelligence	Internet-connected device, Crowdsourcing analytical platforms / applications, Mapping platforms / technologies
122	Typhoon Ruby (Hagiput) (Philippines)	Digital humanitarianism deployment	Google			Disaster tech / data				International		Asia	2014		2014		Hurricane/typhoon/cyclone		Response	Nonprofessional scientists / researchers		Yes	Collaborative	Data interpreters / analyzers		Distributed intelligence	Internet-connected device, Crowdsourcing analytical platforms / applications, Mapping platforms / technologies
123	Cyclone Enawo (Madagascar)	Digital humanitarianism deployment	Google			Disaster tech / data				International		Africa	2017		2017		Hurricane/typhoon/cyclone		Response	Nonprofessional scientists / researchers		Yes	Collaborative	Data interpreters / analyzers		Distributed intelligence	Internet-connected device, Crowdsourcing analytical platforms / applications, Mapping platforms / technologies
124	Typhoon Pablo/Bopha (Philippines)	Digital humanitarianism deployment	Google			Disaster tech / data				International		Asia	2012		2012		Hurricane/typhoon/cyclone		Response	Nonprofessional scientists / researchers		Yes	Collaborative	Data interpreters / analyzers		Distributed intelligence	Internet-connected device, Crowdsourcing analytical platforms / applications, Mapping platforms / technologies
125	Cyclone Evan (Samoa)	Digital humanitarianism deployment	Google			Disaster tech / data				International		Oceania	2012		2012		Hurricane/typhoon/cyclone		Response	Nonprofessional scientists / researchers		Yes	Collaborative	Data interpreters / analyzers		Distributed intelligence	Internet-connected device, Crowdsourcing analytical platforms / applications, Mapping platforms / technologies
126	Cyclone Giovanna (Madagascar)	Digital humanitarianism deployment	Google			Disaster tech / data				International		Africa	2012		2012		Hurricane/typhoon/cyclone		Response	Nonprofessional scientists / researchers		Yes	Collaborative	Data interpreters / analyzers		Distributed intelligence	Internet-connected device, Crowdsourcing analytical platforms / applications, Mapping platforms / technologies
127	Superstorm Sandy (U.S)	Digital humanitarianism deployment	Peer review			Disaster tech / data				US	Northeast		2012		2012		Hurricane/typhoon/cyclone		Response	Nonprofessional scientists / researchers		Yes	Collaborative	Data interpreters / analyzers		Distributed intelligence	Crowdsourcing analytical platforms / applications, Internet-connected device
128	Community DustWatch		Peer review	This project performs community-based monitoring of wind erosion and dust events in Australia through a network of community observers and volunteer-run instrumented sites.	New South Wales Office of Environment and Heritage, Australia	Government			Griffith University; University of Southern Queensland; Caring for our Country; Lachlan Catchment Management Authority; Lower Murray Darling Catchment Management Authority; Murray Catchment Management Authority; Murrumbidgee Catchment Management Authority; Mallee Catchment Management Authority and North Central Catchment Management Authorities in Victoria; Department of Agriculture and Food WA, W…	International		Australia	2002	2002 (observers); 2005 (instruments)	Ongoing		Severe storm/weather (snow, ice, heat, rain, wind, dust)		Preparedness, Recovery	Professional scientists / researchers	Contributory		Contributory	Data gatherers / collectors / reporters		Contributory	Sampling equipment / monitors / sensors, Internet-connected device		https://www.dustwatch.edu.au/index.php/community-dustwatch
129	Operation Weather Rescue		Google	This project enlisted volunteers in helping to transcribe lost weather observations taken in the Victorian-era from across Europe to provide a baseline for examining and measuring changes in extreme and unusual weather events.	National Centre for Atmospheric Science; University of Reading	Academic or research		Non-departmental public body (quasi-autonomous non-governmental organization)	UK Met Office	International		Europe	2017		Ongoing		Severe storm/weather (snow, ice, heat, rain, wind, dust)		Preparedness	Professional scientists / researchers	Collaborative		Collaborative	Data interpreters / analyzers		Distributed intelligence	Internet-connected device, Crowdsourcing analytical platforms / applications
130	Community Collaborative Rain, Hail, and Snow Network (CoCoRaHS)		Google, Lexis Nexis, Inventories & websites	This project has built a community-based network of volunteers that measure and map precipitation (rain, hail and snow) using low-cost measurement tools to provide data for numerous applications, including drought and flood modeling and monitoring.	Community Collaborative Rain, Hail and Snow Network	Volunteer services		Volunteer network	National Oceanic and Atmospheric Administration (NOAA); National Science Foundation (NSF); https://www.cocorahs.org/Content.aspx?page=sponsors	US	National (all)		1998		Ongoing		Severe storm/weather (snow, ice, heat, rain, wind, dust), Flood, Drought		Preparedness	Professional scientists / researchers	Contributory		Contributory	Data gatherers / collectors / reporters		Contributory	Sampling equipment / monitors / sensors, Internet-connected device		https://www.cocorahs.org/Content.aspx?page=aboutus; https://www.cocorahs.org/Content.aspx?page=sponsors; https://www.cocorahs.org/Media/docs/CoCoRaHSBrochure15FINAL.pdf
131	SKYWARN		Google, Inventories & websites	This project uses trained weather spotters to improve emergency warning services by confirming hazardous weather detected by National Weather Service radar and providing critical verification information.	National Weather Service, Maryland	Government			Police dept; fire dept; EMS; Amateur Radio Relay League; local media	US	National (all)		1960	1960s	Ongoing		Severe storm/weather (snow, ice, heat, rain, wind, dust), Flood, Hurricane/typhoon/cyclone, Tornado		Preparedness, Response	Professional scientists / researchers	Contributory		Contributory	Data gatherers / collectors / reporters		Contributory	Communication device (phone, text, fax, radio, etc.)		https://www.skywarn.org/about/; http://www.google.com/url?sa=t&rct=j&q=&esrc=s&source=web&cd=26&ved=0ahUKEwixoYXgqpbYAhWp5IMKHcfsDKA4FBAWCD4wBQ&url=http%3A%2F%2Fwww.spc.noaa.gov%2Fmisc%2FNSWW05%2F10%2520From%2520Reports%2520to%2520Storm%2520Data%2520Vesper.ppt&usg=AOvVaw3unXkgEDL0rQUIpmLMixwb;
132	mPING		Peer review, Inventories & websites	This project collects weather information from the public through mobile devices with GPS location capabilities to improve weather predictions and forecasting and aid in weather-related decision-making.	National Oceanic and Atmospheric Administration's National Severe Storms Laboratory (NOAA/NSSL)	Government			University of Oklahoma; Cooperative Institute for Mesoscale Meteorological Studies; National Weather Service	Global			2012		Ongoing		Severe storm/weather (snow, ice, heat, rain, wind, dust), Flood, Tornado, Hurricane/typhoon/cyclone, Mud/landslide		Preparedness	Professional scientists / researchers	Contributory		Contributory	Data gatherers / collectors / reporters		Contributory	Crowdsourcing reporting platforms / applications, Internet-connected device		https://mping.nssl.noaa.gov/
133	iCoast – Did the Coast Change?		Peer review, Google, Inventories & websites	This project works with citizen scientists to identify changes to the coast by comparing aerial photographs taken before and after extreme storms.	U.S. Geological Survey (USGS)	Government			Coastal and Marine Geology Program; Center of Excellence for Geospatial Information Science	US	Northeast, Southeast, Southwest		2014		Ongoing		Severe storm/weather (snow, ice, heat, rain, wind, dust), Hurricane/typhoon/cyclone, Other	Coastal storms	Preparedness, Response, Recovery	Professional scientists / researchers	Collaborative		Collaborative	Data interpreters / analyzers		Distributed intelligence	Crowdsourcing analytical platforms / applications, Internet-connected device		http://oceanleadership.org/volunteer-usgs-icoast-coast-change/; https://www2.usgs.gov/blogs/features/usgs_top_story/usgs-icoast-did-the-coast-change/; https://www.researchgate.net/publication/262281592_USGS_iCoast_-_Did_the_coast_change_designing_a_crisis_crowdsourcing_app_to_validate_coastal_change_Models; https://www.scientificamerican.com/citizen-science/icoast-did-the-coast-change/
134	Historic Extreme Weather Event Reporting		Google	This project enlists volunteers in researching historical documents to understand the impacts from past extreme weather events in Ontario, Canada communities and support future preparedness planning.	Association for Canadian Educational Resources	Education			None found	International		North America	2016	through inurl	Ongoing		Severe storm/weather (snow, ice, heat, rain, wind, dust), Hurricane/typhoon/cyclone, Tornado		Preparedness	Nonprofessional scientists / researchers		No	Independent	Data gatherers / collectors / reporters		Independent	Internet-connected device, Online forms / survey tools		http://www.acer-acre.ca/hewer
135	weather@home		Peer review, Lexis Nexis	This project runs small-scale, regional climate modeling experiments using the home computers of thousands of volunteers.	Oxford University, Oxford, England (Environmental Change Institute, Oxford e-Research Centre, Oxford Atmospheric, Oceanic and Planetary Physics)	Academic or research			Met Office – Hadley Centre; Centre for Ecology and Hydrology (CEH) – Wallingford; National Institute of Water and Atmospheric Research (NIWA), New Zealand; The University of Melbourne – Department of Earth Science; The Union of Concerned Scientists; University of Exeter – Exeter Climate Systems Group; Oregon Climate Change Research Institute; POSTECH Pohang University of Science and Technology, K…	Global			2010		Ongoing		Climate change/sea level rise		Preparedness	Professional scientists / researchers	Contributory		Contributory	Data gatherers / collectors / reporters		Distributed sensing	Internet-connected device, Other	Home computers	http://onlinelibrary.wiley.com/doi/10.1002/qj.2455/full; https://webcache.googleusercontent.com/search?q=cache:UMQsfsgsw34J:https://www.climateprediction.net/weatherathome/+&cd=1&hl=en&ct=clnk&gl=us; http://onlinelibrary.wiley.com/doi/10.1002/qj.2455/full; http://www.oerc.ox.ac.uk/news/EGU2016; https://webcache.googleusercontent.com/search?q=cache:71MNbhcnfBIJ:https://www.climateprediction.net/pe…
136	Rural Alaska Monitoring Program (RAMP)		Google	This project establishes a community-based environmental monitoring program in the Bering Strait region of northwest Alaska to monitor and detect climate-mediated environmental health threats and provide data that can enable community actions.	Alaska Native Tribal Health Consortium	Health services			Kawerak, Inc.; Norton Sound Health Corporation; Native Village of Kotzebue; Native Village of Golovin; Native Village of St. Michael; Native Village of Shishmaref; Native Village of Wales; Native Village of Teller; Sea Grant Marine Advisory Program; University of Colorado School of Veterinary Medicine; University of Alaska Fairbanks; University of Alaska Anchorage; State of Alaska Department of E…	US	West		2014		Ongoing		Climate change/sea level rise, Algal blooms/cyanobacteria		Preparedness	Professional scientists / researchers	Collaborative		Collaborative	Data gatherers / collectors / reporters, Data interpreters / analyzers		Distributed intelligence	Sampling equipment / monitors / sensors		https://cfpub.epa.gov/ncer_abstracts/index.cfm/fuseaction/display.abstractDetail/abstract/10250/report/2016
137	Connecticut StormReporter	MyCoast application	Google, List serv		Connecticut Department of Energy and Environmental Protection	Government, Disaster tech / data			Blue Urchin, Washington (Developers); National Weather Service; Northeastern Regional Association of Coastal Ocean Observing Systems (NERACOOS); StormSmart Coasts; Save The Bay; Northeast Regional Ocean Council; Sea Grant Rhode Island; NOAA; URI Coastal Resources Center	US	Northeast		2014	App development	Ongoing		Severe storm/weather (snow, ice, heat, rain, wind, dust), Flood, Hurricane/typhoon/cyclone	Coastal storms	Recovery, Response	Professional scientists / researchers	Contributory		Contributory	Data gatherers / collectors / reporters		Contributory	Crowdsourcing reporting platforms / applications, Internet-connected device, Camera/video		https://mycoast.org/
138	Maine StormReporter	MyCoast application	Google, List serv		Maine Geological Survey	Government, Disaster tech / data			Blue Urchin, Washington (Developers); National Weather Service; Northeastern Regional Association of Coastal Ocean Observing Systems (NERACOOS); StormSmart Coasts; Save The Bay; Northeast Regional Ocean Council; Sea Grant Rhode Island; NOAA; URI Coastal Resources Center	US	Northeast		2014	App development	Ongoing		Severe storm/weather (snow, ice, heat, rain, wind, dust), Flood, Hurricane/typhoon/cyclone	Coastal storms	Recovery, Response	Professional scientists / researchers	Contributory		Contributory	Data gatherers / collectors / reporters		Contributory	Crowdsourcing reporting platforms / applications, Internet-connected device, Camera/video		https://mycoast.org/
139	Massachusetts StormReporter	MyCoast application	Google, List serv		Massachusetts Office of Coastal Zone Management	Government, Disaster tech / data			Blue Urchin, Washington (Developers); National Weather Service; Northeastern Regional Association of Coastal Ocean Observing Systems (NERACOOS); StormSmart Coasts; Save The Bay; Northeast Regional Ocean Council; Sea Grant Rhode Island; NOAA; URI Coastal Resources Center	US	Northeast		2014	App development	Ongoing		Severe storm/weather (snow, ice, heat, rain, wind, dust), Flood, Hurricane/typhoon/cyclone	Coastal storms	Recovery, Response	Professional scientists / researchers	Contributory		Contributory	Data gatherers / collectors / reporters		Contributory	Crowdsourcing reporting platforms / applications, Internet-connected device, Camera/video		https://mycoast.org/
140	New Hampshire StormReporter	MyCoast application	Google, List serv		New Hampshire Department of Environmental Services	Government, Disaster tech / data			Blue Urchin, Washington (Developers); National Weather Service; Northeastern Regional Association of Coastal Ocean Observing Systems (NERACOOS); StormSmart Coasts; Save The Bay; Northeast Regional Ocean Council; Sea Grant Rhode Island; NOAA; URI Coastal Resources Center	US	Northeast		2014	App development	Ongoing		Severe storm/weather (snow, ice, heat, rain, wind, dust), Flood, Hurricane/typhoon/cyclone	Coastal storms	Recovery, Response	Professional scientists / researchers	Contributory		Contributory	Data gatherers / collectors / reporters		Contributory	Crowdsourcing reporting platforms / applications, Internet-connected device, Camera/video		https://mycoast.org/
141	Rhode Island StormReporter	MyCoast application	Google, List serv		Rhode Island Coastal Resources Management Council	Government, Disaster tech / data			Blue Urchin, Washington (Developers); National Weather Service; Northeastern Regional Association of Coastal Ocean Observing Systems (NERACOOS); StormSmart Coasts; Save The Bay; Northeast Regional Ocean Council; Sea Grant Rhode Island; NOAA; URI Coastal Resources Center	US	Northeast		2014	App development	Ongoing		Severe storm/weather (snow, ice, heat, rain, wind, dust), Flood, Hurricane/typhoon/cyclone	Coastal storms	Recovery, Response	Professional scientists / researchers	Contributory		Contributory	Data gatherers / collectors / reporters		Contributory	Crowdsourcing reporting platforms / applications, Internet-connected device, Camera/video		https://mycoast.org/
142	South Carolina Storm Witness	MyCoast application	Google, List serv		South Carolina Department of Health and Environmental Control	Government, Disaster tech / data			Blue Urchin, Washington (Developers); National Weather Service; Northeastern Regional Association of Coastal Ocean Observing Systems (NERACOOS); StormSmart Coasts; Save The Bay; Northeast Regional Ocean Council; Sea Grant Rhode Island; NOAA; URI Coastal Resources Center	US	Southeast		2014	App development	Ongoing		Severe storm/weather (snow, ice, heat, rain, wind, dust), Flood, Hurricane/typhoon/cyclone	Coastal storms	Recovery, Response	Professional scientists / researchers	Contributory		Contributory	Data gatherers / collectors / reporters		Contributory	Crowdsourcing reporting platforms / applications, Internet-connected device, Camera/video		https://mycoast.org/
143	DroughtWatch		Peer review	This project collected qualitative observations of drought impacts from the public to support drought status determination and local drought vulnerability assessments.	University of Arizona; Arizona Cooperative Extension; Arizona Department of Water Resources	Academic or research, Government			Local drought impact groups (LDIG): county-level ad hoc volunteer groups of local stakeholders; Monitoring technical committee (MTC): statewide group of experts; Interagency coordinating group (ICG): an advisory board of state, federal, and nongovernmental resource management agencies and organizations	US	Southwest		2009		2014		Drought		Recovery	Professional scientists / researchers	Contributory		Contributory	Data gatherers / collectors / reporters		Contributory	Online forms / survey tools, Internet-connected device		http://journals.ametsoc.org/doi/pdf/10.1175/BAMS-D-11-00168.1
144	Drought Information Supported by Citizen Scientists (DISCS)		Google	This project develops a smartphone app to facilitate the sharing and delivery of hydrologic and agricultural information (e.g., local crop conditions, soil moisture conditions) from citizen scientists to the scientific community and partners involved in the monitoring of drought conditions.	National Aeronautics and Space Administration's (NASA) Marshall Space Flight Center; University of Alabama in Huntsville; National Weather Service	Government, Academic or research			None found	US	National (all)		2017		Ongoing		Drought		Preparedness	Professional scientists / researchers	Contributory		Contributory	Data gatherers / collectors / reporters		Contributory	Crowdsourcing reporting platforms / applications, Internet-connected device		https://ams.confex.com/ams/98Annual/webprogram/Paper325121.html;
145	Somalia drought and famine		Google, Inventories & websites			Disaster tech / data				International		Africa	2017		2017		Drought		Response	Both	Collaborative	Yes	Collaborative	Data interpreters / analyzers		Distributed intelligence	Internet-connected device, Crowdsourcing analytical platforms / applications, Mapping platforms / technologies
146	Report a Landslide		Google	This project is creating a database of public reports of landslides in Great Britain.	British Geological Survey, Nottingham, United Kingdom	Academic or research		Non-departmental public body (quasi-autonomous non-governmental organization)	None found	International		Europe	2008	2008 or 2009	Ongoing		Mud/landslide		Preparedness, Recovery	Professional scientists / researchers	Contributory		Contributory	Data gatherers / collectors / reporters		Contributory	Online forms / survey tools, Internet-connected device, Camera/video		http://www.bgs.ac.uk/landslides/report.html; http://onlinelibrary.wiley.com/doi/10.1111/j.1755-6724.2009.00124.x/full; http://nora.nerc.ac.uk/id/eprint/510521/1/Penningtonetal_REVISIONv5.pdf; http://www.bgs.ac.uk/landslides/report.html; http://www.bgs.ac.uk/landslides/reportForm.html; http://www.bgs.ac.uk/research/engineeringGeology/shallowGeohazardsAndRisks/landslides/NLD.html; http://www.bgs.ac…
147	Did You See It?		Google, Inventories & websites	This project built a national landslide database for the United States where volunteers contributed observations to help identify vulnerable areas, identify conditions that lead to landslides, and provide tools for assessment of individual risks.	U.S. Geological Survey (USGS)	Government			None found	US	National (all)		2012		2016	Can't confirm	Mud/landslide		Preparedness	Professional scientists / researchers	Contributory		Contributory	Data gatherers / collectors / reporters		Contributory	Online forms / survey tools, Internet-connected device, Camera/video		https://blog.scistarter.com/2012/07/did-you-see-it-the-landslide-i-mean/#sthash.LsVdjnhd.dpbs; https://www.scientificamerican.com/citizen-science/did-you-see-it/
148	British Geological Survey Crowdmap		Google	This project creates an online geological community where volunteers can record observations about temporary geological exposures (GeoExposures) or geological hazards to a central site.	British Geological Survey, Nottingham, United Kingdom	Academic or research		Non-departmental public body (quasi-autonomous non-governmental organization)	None found	International		Europe	2011		Ongoing		Mud/landslide, Flood, Other	Extreme exposures; geoexposures	Preparedness	Professional scientists / researchers	Contributory		Contributory	Data gatherers / collectors / reporters		Contributory	Crowdsourcing reporting platforms / applications, Internet-connected device, Camera/video		http://www.bgs.ac.uk/citizenScience/crowdmap.html; http://nora.nerc.ac.uk/id/eprint/502145/1/PGA%20paper%20Geoexposures%20Final-BGS%20reviewed.pdf
149	El Reno tornado survey		Peer review	This project collected crowdsourced videos, photos, and observations of the 2013 El Reno tornado in order to test a new method for obtaining data useful for analysis of tornadoes and their impacts.	Appalachian State University, North Carolina; Columbia University, New York; Wildlife Conservation Society, New York; Individual stormchasers (Storm Track, Storm Assist)	Academic or research			Individuals, NOAA/ National Severe Storms Laboratory (NSSL), University of Albany State University of New York, Texas A&M University, National Weather Center, University of Oklahoma, National Geographic Expeditions Council, Weissman Family Foundation, private donors	US	Southwest		2013		2015		Tornado		Preparedness	Professional scientists / researchers	Contributory		Contributory	Data gatherers / collectors / reporters		Contributory	Camera/video		http://el-reno-survey.net/; https://stormtrack.org/community/threads/the-el-reno-survey-unveils-the-tornado-environment-display.28821/; http://journals.ametsoc.org/doi/full/10.1175/BAMS-D-15-00174.1; https://news.nationalgeographic.com/2015/12/151204-tornado-environment-display-el-reno-samaras-storm-science/; http://blogs.ei.columbia.edu/2016/01/08/54906/; https://cas.appstate.edu/news/appalachia…
150	PhotoVoice for Disaster Reduction Strategies in Hawaii		Peer review	This project used a community-based participatory approach centered around the use of PhotoVoice to conduct a vulnerability and capability assessment for a community in Hawaii.	Healthcare Association of Hawaii, Emergency Services	Professional association			University of Hawaii	US	West				2013	Submitted August 2013	Tsunami		Preparedness	Professional scientists / researchers	Collaborative		Collaborative	Data gatherers / collectors / reporters, Data interpreters / analyzers, Problem definition / study design		Collaborative research	Camera/video		PhotoVoice: A community-based participatory approach in developing disaster reduction strategies
151	Bloomin’ Algae!		Google	This project encourages citizen scientists to monitor and report on harmful algal blooms across the United Kingdom.	Centre for Ecology & Hydrology, Bailrigg, England	Academic or research		Non-departmental public body (quasi-autonomous non-governmental organization)	Environment Agency, Scottish Environment Protection Agency, Public Health England and Health Protection Scotland	International		Europe	2017		Ongoing		Algal blooms/cyanobacteria		Preparedness	Professional scientists / researchers	Contributory		Contributory	Data gatherers / collectors / reporters		Contributory	Crowdsourcing reporting platforms / applications, Internet-connected device, Camera/video		https://itunes.apple.com/us/app/bloomin-algae/id1220522608?mt=8&ign-itsct=1220522608-1220522608&ign-itscg=0176&ign-mpt=uo%3D4; http://www.brc.ac.uk/app/bloomin-algae-app; https://twitter.com/freshwaterblog/status/883292406799638528; https://twitter.com/BCWaterNews/status/887764323539537920; https://twitter.com/bioMASSLabUNSW/status/883641565066829825; https://freshwaterblog.net/2017/07/07/bloomin…
152	Citizen Scientists Track Algal Blooms		Google	This project engages private pilots to take aerial photographs of Lake Erie’s coastline and interior waterways as a means for monitoring water quality and the presence of algal blooms.	National Aeronautics and Space Administration (NASA)	Government			Civil Air Patrol; U.S. Environmental Protection Agency (EPA); CA Watersheds and Nonpoint Source-319 Coordinator; Michigan Tech Research Institute (MTRI); Manager of Environmental Science Laboratory; Southern California Coastal Water Research Project (SCCWRP); State Water Resources Control Board	US	Midwest		2016		Ongoing		Algal blooms/cyanobacteria		Preparedness	Professional scientists / researchers	Contributory		Contributory	Data gatherers / collectors / reporters		Contributory	Camera/video	Planes	https://re.grc.nasa.gov/citizen-scientists-track-algal-blooms/
153	bloomWatch		Google	This project engages volunteers in helping to report when and where potential cyanobacteria blooms appear.	New England Interstate Water Pollution Control Commission, Massachusetts; Cyanobacteria Monitoring Collaborative	Collaboration	Government, Academic or research, Other	Non-profit interstate agency (New England Interstate Water Pollution Control Commission)	Connecticut Dept. of Energy and Environmental Protection; CT Connecticut Federation of Lakes; CT Candlewood Lake Authority; ME Maine Department of Environmental Protection; ME Dover-Foxcroft Water District; MA Abington and Rockland Join Water District; MA Charles River Watershed Association; MA Massachusetts Department of Environmental Protection; MA Massachusetts Department of Public Health; NH …	US	National (all)		2010		Ongoing		Algal blooms/cyanobacteria		Preparedness	Professional scientists / researchers	Contributory		Contributory	Data gatherers / collectors / reporters		Contributory	Crowdsourcing reporting platforms / applications, Internet-connected device, Camera/video		https://cyanos.org/cyanomonitoring/; https://www.epa.gov/sites/production/files/2017-05/documents/cyanobacteria-monitoring-collaborative-r9.pdf; https://z0ku333mvy924cayk1kta4r1-wpengine.netdna-ssl.com/wp-content/uploads/2017/08/37-2-8.pdf; https://www.facebook.com/cyanomon; http://blogs.discovermagazine.com/citizen-science-salon/2017/03/15/collaborative-citizen-science-for-clean-water-management…
154	SoundToxins		Peer review	This project collects weekly seawater samples from volunteers to research and monitor conditions in the Puget Sound that affect the occurrence of harmful algae blooms or unusual bloom events.	Northwest Fisheries Science Center, Washington	Government, Academic or research		Also managed by Washington SeaGrant and Washington State Department of Health	Evergreen State College; Pacific Shellfish Institute; Port Townsend Marine Science Center; King County Environmental Lab; Kitsap Public Health District; Pacific Northwest National Laboratory; San Juan County Volunteers; Vashon Island residents; Big Cove (shellfish or fish farmers); Coast Seafoods Company; Hama Hama Oyster Co.; Long Live the Kings Salmon Hatchery; Penn Cove Shellfish, LLC; Seattle…	US	West		2006		Ongoing		Algal blooms/cyanobacteria		Preparedness	Professional scientists / researchers	Collaborative		Collaborative	Data gatherers / collectors / reporters, Data interpreters / analyzers		Distributed intelligence	Sampling equipment / monitors / sensors		https://www.soundtoxins.org
155	cyanoMonitoring		Google	This project engages volunteers to help determine the environmental factors that cause algal blooms by monitoring cyanobacteria populations and tracking seasonal patterns in waterbodies over time.	U.S. Environmental Protection Agency (EPA), Region 1; U.S. Environmental Protection Agency (EPA); Cyanobacteria Monitoring Collaborative	Collaboration	Government, Academic or research		Connecticut Dept. of Energy and Environmental Protection; CT Connecticut Federation of Lakes; CT Candlewood Lake Authority; ME Maine Department of Environmental Protection; ME Dover-Foxcroft Water District; MA Abington and Rockland Join Water District; MA Charles River Watershed Association; MA Massachusetts Department of Environmental Protection; MA Massachusetts Department of Public Health; NH …	US	National (all)		2010		Ongoing		Algal blooms/cyanobacteria		Preparedness	Professional scientists / researchers	Collaborative		Collaborative	Data gatherers / collectors / reporters, Data interpreters / analyzers		Distributed intelligence	Sampling equipment / monitors / sensors, Online data portals, Internet-connected device		https://cyanos.org/cyanomonitoring/; https://www.epa.gov/sites/production/files/2017-05/documents/cyanobacteria-monitoring-collaborative-r9.pdf; https://z0ku333mvy924cayk1kta4r1-wpengine.netdna-ssl.com/wp-content/uploads/2017/08/37-2-8.pdf; https://www.facebook.com/cyanomon; http://blogs.discovermagazine.com/citizen-science-salon/2017/03/15/collaborative-citizen-science-for-clean-water-management…
156	cyanoScope		Google	This project engages trained volunteers and professional water quality managers to understand where and when cyanobacteria species occur.	U.S. Environmental Protection Agency, Office of Research and Development; Cyanobacteria Monitoring Collaborative	Collaboration	Government, Academic or research		Connecticut Dept. of Energy and Environmental Protection; CT Connecticut Federation of Lakes; CT Candlewood Lake Authority; ME Maine Department of Environmental Protection; ME Dover-Foxcroft Water District; MA Abington and Rockland Join Water District; MA Charles River Watershed Association; MA Massachusetts Department of Environmental Protection; MA Massachusetts Department of Public Health; NH …	US	National (all)		2010		Ongoing		Algal blooms/cyanobacteria		Preparedness	Professional scientists / researchers	Collaborative		Collaborative	Data gatherers / collectors / reporters, Data interpreters / analyzers		Distributed intelligence	Camera/video, Other, Lab equipment (e.g., microscopes)		https://cyanos.org/cyanomonitoring/; https://www.epa.gov/sites/production/files/2017-05/documents/cyanobacteria-monitoring-collaborative-r9.pdf; https://z0ku333mvy924cayk1kta4r1-wpengine.netdna-ssl.com/wp-content/uploads/2017/08/37-2-8.pdf; https://www.facebook.com/cyanomon; http://blogs.discovermagazine.com/citizen-science-salon/2017/03/15/collaborative-citizen-science-for-clean-water-management…
157	Montana’s Smith River Algae Crowdsourcing Project		Google, Lexis Nexis	This project encourages visitors to Montana's Smith River to photograph excess algae growth through a mobile application that captures the crowdsourced data.	U.S. Environmental Protection Agency, Region 8	Government			USEPA; Montana Dept of Environmental Quality, Montana Fish, Wildlife, and Parks	US	West		2017		Ongoing		Algal blooms/cyanobacteria		Preparedness	Professional scientists / researchers	Contributory		Contributory	Data gatherers / collectors / reporters		Contributory	Crowdsourcing reporting platforms / applications, Internet-connected device, Camera/video		https://www.epa.gov/innovation/montanas-smith-river-algae-crowdsourcing-project
158	CyanoTRACKER		Peer review, Google	This project uses social media to facilitate public reporting of cyanobacteria blooms in Georgia waterbodies as an early detection mechanism for cyanobacterial growth.	University of Georgia, Georgia	Academic or research			National Science Foundation	US	Southeast		2015		Ongoing		Algal blooms/cyanobacteria		Preparedness	Professional scientists / researchers	Contributory		Contributory	Data gatherers / collectors / reporters		Contributory	Crowdsourcing reporting platforms / applications, Internet-connected device; Camera/video		https://news.uga.edu/crowdsourcing-cyanotracker-harmful-algal-blooms-georgia-lakes-0215/; https://scistarter.com/project/1488-CyanoTRACKER; http://ieeexplore.ieee.org/document/7809729/; https://www.facebook.com/cyanotracker/; https://play.google.com/store/apps/details?id=edu.uga.cyanotracker.app&hl=en; http://crowdandcloud.org/cyanotracker; http://cyanotracker.uga.edu/; https://www.nsf.gov/awards…
159	Algae Alert Network		Google	This project engages volunteers to help monitor the St. Croix River in Wisconsin for algal blooms and to collect water samples.	St. Croix River Association	Advocacy / issues-based			None found	US	Midwest		2012	Unsure, maybe 2013	Ongoing		Algal blooms/cyanobacteria		Preparedness	Professional scientists / researchers	Contributory		Contributory	Data gatherers / collectors / reporters		Contributory	Sampling equipment / monitors / sensors		https://www.stcroixriverassociation.org/volunteer-program/; http://blogs.twincities.com/outdoors/2013/04/16/2048/; https://www.stcroix360.com/2013/06/volunteer-with-the-st-croix-river-association/
160	HAB Watch		Google	This project creates a harmful algal bloom monitoring network in Southern California through partnerships between scientists, informal educators, and volunteers.	University of Southern California, Sea Grant	Academic or research			Southern California Coastal Ocean Observing System ; COSEE West; http://dornsife.usc.edu/assets/sites/291/docs/HABWatch/HABWatch_Caron_USC.pdf	US	West		2011	Unsure (http://dornsife.usc.edu/uscseagrant/urban-mariner/)	Ongoing		Algal blooms/cyanobacteria		Preparedness	Professional scientists / researchers	Contributory		Contributory	Data gatherers / collectors / reporters		Contributory	Sampling equipment / monitors / sensors, Internet-connected device		http://dornsife.usc.edu/assets/sites/291/docs/About_USC_Sea_Grant/USCSG_Impacts_March_2017_Final.pdf; http://dornsife.usc.edu/uscseagrant/urban-mariner/; http://dornsife.usc.edu/assets/sites/291/docs/UM7_UrbanHarbor.pdf; http://dornsife.usc.edu/uscseagrant/habwatch/; http://dornsife.usc.edu/assets/sites/291/docs/HABWatch/HABWatch_Caron_USC.pdf
161	Lake Champlain Committee Volunteer Monitoring		Google	This project trains citizen volunteers to observe and report on water conditions in Lake Champlain, VT to document where and when algal blooms are happening.	Lake Champlain Committee	Academic or research, Advocacy / issues-based			Lake Champlain Basin Program; New York and Vermont public health; environmental and recreational agencies; Lake Champlain Basin Program	US	Northeast		2004		Ongoing		Algal blooms/cyanobacteria		Preparedness	Nonprofessional scientists / researchers		Yes	Collaborative	Data gatherers / collectors / reporters		Collaborative research	Internet-connected device, Online forms / survey tools		https://www.lakechamplaincommittee.org/lcc-at-work/algae-in-lake/; https://www.lakechamplaincommittee.org/about-lcc/;
162	Lake Winnipeg Foundation's Citizen Science Initiative		Google, Lexis Nexis	This project created a community-based monitoring network to track phosphorus levels and algal bloom formation in Lake Winnipeg, Canada.	Lake Winnipeg Foundation	Academic or research, Education			LWF advisor Mike Stainton; Dr. Greg McCullough, a research scientist at the University of Manitoba	International		North America	2016		Ongoing		Algal blooms/cyanobacteria		Preparedness	Nonprofessional scientists / researchers		Yes	Collaborative	Data gatherers / collectors / reporters		Collaborative research	Sampling equipment / monitors / sensors		http://blog.wwf.ca/blog/2016/12/15/citizen-scientists-help-pinpoint-phosphorus-hotspots-tame-lake-winnipeg-algae-blooms/; https://www.lakewinnipegfoundation.org/news/citizen-science-project-hands-water-stewardship-action; https://www.lakewinnipegfoundation.org/news/community-based-monitoring
163	National Phytoplankton Monitoring Network		Google	This project establishes a volunteer network across the United States to monitor marine phytoplankton and harmful algal blooms (HABs) in coastal waters throughout the year to understand the harmful algal species inhabiting coastal marine waters, identify trends in HAB occurrence, isolate areas prone to HABs, increase awareness and educate the public on HABs.	National Oceanic and Atmospheric Administration (NOAA)	Government		Project started as The South Carolina Phytoplankton Monitoring Network, SCPMN in 2001 then expanded around 2006-2007	https://products.coastalscience.noaa.gov/pmn/partners.aspx	US	National (all)		2001		Ongoing		Algal blooms/cyanobacteria		Preparedness	Professional scientists / researchers	Collaborative		Collaborative	Data gatherers / collectors / reporters, Data interpreters / analyzers		Distributed intelligence	Sampling equipment / monitors / sensors, Internet-connected device, Other, Lab equipment (e.g., microscopes)		https://products.coastalscience.noaa.gov/pmn/
164	Owasco Lake Watershed Inspection Program Harmful Algal Bloom (HAB) Monitoring Program		Google	This project enlists volunteers to better monitor harmful algal blooms in Owasco Lake, New York through recognizing the visual cues of a bloom, carrying out sampling, and documenting observations.	New York State Department of Environmental Conservation (NYS DEC); Owasco Watershed Lake Association (OWLA); Cayuga County Department of Health, and Inspection Program	Academic or research, Government, Advocacy / issues-based, Education				US	Northeast		2015		Ongoing		Algal blooms/cyanobacteria		Preparedness	Professional scientists / researchers	Contributory		Contributory	Data gatherers / collectors / reporters		Contributory	Sampling equipment / monitors / sensors		http://www.owascoinspection.org/current-projects; http://www.owascoinspection.org/algal-bloom-monitoring-1; http://www.owascoinspection.org/about_us; http://www.owascoinspection.org/habs-2015; http://www.owascoinspection.org/notifications; http://www.auburnny.gov/Public_Documents/AuburnNY_BBoard/0575A051-000F8513
165	Water Quality Monitoring for HAB (Multiple)		Peer review, Google	These projects involve water quality monitoring groups that integrate harmful algal bloom monitoring into their activities.	Multiple					US	National (all)				Ongoing		Algal blooms/cyanobacteria		Preparedness					Data gatherers / collectors / reporters, Data interpreters / analyzers		Contributory	Internet-connected device, Online forms / survey tools, Crowdsourcing reporting platforms / applications, Camera/video, Sampling equipment / monitors / sensors
166	Measure the Muck		Google	This project measured the contaminants (nutrients and bacteria) that flow back into rivers and bays after coastal flooding, which provide fuel for algal blooms.	Old Dominion University	Academic or research			Virginian-Pilot and media partners at the Daily Press, WHRO Public Media and WVEC-TV; Virginia Institute of Marine Science; Hampton Roads Sanitation District; Commonwealth Center for Recurrent Flooding Resiliency, a partnership between VIMS, Old Dominion University, and the Virginia Coastal Policy Center at W&M Law School	US	Southeast		2017		2017		Algal blooms/cyanobacteria		Preparedness	Professional scientists / researchers	Contributory		Contributory	Data gatherers / collectors / reporters		Contributory	Sampling equipment / monitors / sensors		http://wetlandswatch.org/directors-blog/2017/10/13/regional-citizen-science-effort-grows-measure-the-muck-added; http://chesapeake.org/2017/11/06/measure-the-muck/; https://pilotonline.com/news/local/environment/an-astronomical-high-tide-will-hit-hampton-roads-on-nov/article_e8eb4963-4a78-5270-b2f4-bb2a4378a1f4.html; https://www.chesapeakebaymagazine.com/baybulletin/2017/9/28/ml6ukn30uffnrusqs71c…
167	Appalachian Water Watch		Google	This project helps people in Central Appalachia report and track emergency water pollution events as well as general concerns about drinking water quality and water pollution.	Appalachian Voices, North Carolina; SkyTruth, West Virginia	Academic or research, Advocacy / issues-based			None found	US	Southeast, Northeast		2013		Ongoing		Algal blooms/cyanobacteria, HazMat or toxic chemical release/contamination	All hazards water contamination events	Response, Recovery	Both	Contributory	Yes	Collaborative	Data gatherers / collectors / reporters		Collaborative research	Crowdsourcing reporting platforms / applications, Online forms / survey tools, Internet-connected device, Communication device (phone, text, fax, radio, etc.), Camera/video		https://www.skytruth.org/about/team/; http://appalachianwaterwatch.org/major_event/?event=wv-mchm-2014; http://appalachianwaterwatch.org/about1/; https://www.facebook.com/pg/appalachianwaterwatch/posts/?ref=page_internal; http://appvoices.org/tag/appalachian-water-watch/;
168	Community-Based Volcano Monitoring through the Vigias Network		Peer review	This project establishes a network of volunteers for volcano monitoring in Ecuador to enhance community preparedness, provide an early warning sysem for civil protection, and facilitate scientific research.	Vigias, Tungurahua, Ecuador; National Secretariat for Risk Management; Tungurahua Volcano Observatory	Volunteer services			Scientists, civil defense (Instituto Geofísico de la Escuela Politécnica Nacional (IG-EPN) and the Secretaría Nacional de Gestión de Riesgos (the Ecuadorian civil protection agency).	International		South America	2000		Unknown		Volcanic activity		Preparedness	Professional scientists / researchers	Collaborative		Collaborative	Data gatherers / collectors / reporters, Data interpreters / analyzers		Distributed intelligence	Communication device (phone, text, fax, radio, etc.)		https://appliedvolc.springeropen.com/articles/10.1186/s13617-014-0011-9; http://blogs.nature.com/soapboxscience/2014/11/27/citizen-science-in-the-shadows-of-volcan-tungurahua
169	Is Ash Falling?		Peer review, Inventories & websites	This project collects ashfall observations and encourages sample collections from the public during volcanic eruptions to assess the character and size of an eruption plume.	Alaska Volcano Observatory (a joint program of the United States Geological Survey (USGS), the Geophysical Institute of the University of Alaska Fairbanks (UAFGI), and the State of Alaska Division of Geological and Geophysical Surveys (ADGGS))	Collaboration	Government, Academic or research		National Weather Service	Global			2013		Ongoing		Volcanic activity		Recovery	Professional scientists / researchers	Contributory		Contributory	Data gatherers / collectors / reporters		Contributory	Sampling equipment / monitors / sensors, Online forms / survey tools, Internet-connected device	Project allows for citizens to take their own samples	https://avo.alaska.edu/ashfall/ashreport.php
170	myVolcano		Peer review, Google	This project collects ash samples and observations from the public to help study the distribution and nature (e.g., size, shape, composition of ash grains) of volcanic eruptions.	British Geological Survey, Nottingham, United Kingdom	Academic or research		Non-departmental public body (quasi-autonomous non-governmental organization)	Smithsonian Institution's Global Volcanism Program; The University of the West Indies Seismic Research Centre	International		Europe	2010		Ongoing		Volcanic activity		Recovery	Professional scientists / researchers	Contributory		Contributory	Data gatherers / collectors / reporters		Contributory	Crowdsourcing reporting platforms / applications, Do-it-yourself sampling equipment Internet-connected device, Camera/video	Sampling equipment is very rudimentary	http://www.bgs.ac.uk/myvolcano/
171	Mount Agung volcano (Indonesia)		Google			Disaster tech / data				International		Asia	2017		2017		Volcanic activity		Preparedness	Nonprofessional scientists / researchers		Yes	Collaborative	Data interpreters / analyzers		Distributed intelligence	Internet-connected device, Crowdsourcing analytical platforms / applications, Mapping platforms / technologies
172	Volunteered geographic information and the Santa Barbara wildfires		Peer review	This project involved public use of social media and mapping technologies to share, document, and interpret data, observations, and other materials related to the 2007-2009 wildfires in Santa Barbara, California.	Individuals	Individuals / loose affiliations				US	West		2008		2009		Wildfire		Response, Recovery	Nonprofessional scientists / researchers		No	Independent	Problem definition / study design, Data gatherers / collectors / reporters, Data interpreters / analyzers		Independent	Internet-connected device, Crowdsourcing reporting platforms / applications, Mapping platforms / technologies, Camera/video		http://www.tandfonline.com/doi/full/10.1080/17538941003759255?scroll=top&needAccess=true
173	Public Participation in Forest Fuels Measurement		Peer review	This project uses a public participation in scientific research approach to collect data from volunteers about forest fuels and assess the potential of a smartphone application for wildfire hazard management.	University of British Columbia, Vancouver, Canada	Academic or research			University of Alberta	International		North America	2012		Ongoing		Wildfire		Preparedness	Professional scientists / researchers	Contributory		Contributory	Data gatherers / collectors / reporters		Contributory	Crowdsourcing reporting platforms / applications, Internet-connected device, Camera/video		http://www.mdpi.com/1999-4907/4/4/1199/htm; https://static1.squarespace.com/static/546103b0e4b0cbd962ebde25/t/599f3b5ef43b550a329654a0/1503607647375/Ferster_Coops_2014_fin.pdf
174	Live Fuel Moisture Monitoring for Wildfire Preparedness		Google	To better characterize the catastrophic potential of wildfires, this project enlists volunteers in Santa Barbara, California to sample and measure live fuel moisture (the moisture content in living plant tissue), a common indicator of drought stress and fire danger.	University of California, Berkeley; University of California, Cooperative Extension	Academic or research			Santa Barbara Botanic Garden	US	West		2013		Ongoing		Wildfire		Preparedness	Professional scientists / researchers	Contributory		Contributory	Data gatherers / collectors / reporters		Contributory	Sampling equipment / monitors / sensors		http://www.sbbg.org/about/onsite-weather-station-live-fuel-moisture; https://nature.berkeley.edu/moritzlab/extension/; http://www.sbbg.org/sites/default/files/article_downloads/IronwoodV23-2.pdf#page=4
175	Mosquito Alert		Peer review, Inventories & websites	This project creates a citizen science platform in Spain to enlist volunteers to find and track tiger or yellow fever mosquitos, discover breeding sites, share observations, and validate shared photos to help scientists and public health managers fight the expansion of invasive mosquitoes that can transmit global diseases such as Zika, Dengue and Chikungunya.	CREAF (Center for Ecological Research and Forestry Applications); ICREA (Catalan Institution for Research and Advanced Studies); CEAB-CSIC (Center for Advanced Studies of Blanes)	Academic or research			Dipsalut (Public Health Agency of the Diputació de Girona; FECYT (Spanish Foundation for Science and Technology); Obra Social "la Caixa"	International		Europe	2014		Ongoing		Infectious disease outbreak		Preparedness	Professional scientists / researchers	Collaborative		Collaborative	Data gatherers / collectors / reporters, Data interpreters / analyzers		Distributed intelligence	Internet-connected device, Crowdsourcing reporting platforms / applications, Crowdsourcing analytical platforms / applications, Camera/video		http://www.mosquitoalert.com/en/
176	Invasive Mosquito Project		Peer review	This project enlists the public to determine the distribution of invasive container-inhabiting mosquito species across the United States to help define at-risk human and animal populations.	U.S. Department of Agriculture (USDA)	Government			Partnership with schools	US	National (all)		2015	2015-2016	Ongoing		Infectious disease outbreak		Preparedness	Professional scientists / researchers	Collaborative		Collaborative	Data gatherers / collectors / reporters, Data interpreters / analyzers		Distributed intelligence	Do-It-Yourself sampling equipment	Cups, materials for capturing eggs	http://www.citizenscience.us/
177	Mosquito Habitat Mapper		Google	This project supports citizen scientists to map, count and identify mosquito larvae found in breeding sites, eliminate the breeding sites to reduce disease risk, and share the data with scientists and public health authorities to reduce and manage disease risk.	National Aeronautics and Space Administration; Institute for Global Environmental Strategies	Government, Academic or research				Global			2017		Ongoing		Infectious disease outbreak		Preparedness	Professional scientists / researchers	Collaborative		Collaborative	Data gatherers / collectors / reporters, Data interpreters / analyzers		Distributed intelligence	Internet-connected device, Crowdsourcing reporting platforms / applications, Crowdsourcing analytical platforms / applications, Camera/video		https://observer.globe.gov/
178	MosquitoWEB		Google	This project invites citizens in Portugal to participate in the capture and delivery of mosquitoes to the project researchers by mail.	Institute of Hygiene and Tropical Medicine of the New University of Lisbon	Academic or research			https://mosquitoweb.ihmt.unl.pt/#reportar	International		Europe	2014		Ongoing		Infectious disease outbreak		Preparedness	Professional scientists / researchers	Contributory		Contributory	Data gatherers / collectors / reporters		Contributory	Internet-connected device, Crowdsourcing reporting platforms / applications, Other, Camera/video	Mail packages	https://mosquitoweb.ihmt.unl.pt/#reportar
179	Zanzamapp		Google	This project invites volunteers in Italy to carry out monitoring and research activities related to trapping mosquitos and reporting on presence and quantity of mosquitoes.	La Sapienza University of Rome; GH srl	Academic or research			http://www.zanzamapp.it/network/	International		Europe	2016		Ongoing		Infectious disease outbreak		Preparedness	Professional scientists / researchers	Collaborative		Collaborative	Data gatherers / collectors / reporters, Data interpreters / analyzers		Distributed intelligence	Internet-connected device, Crowdsourcing reporting platforms / applications, Other, Camera/video	Mosquito traps	http://www.zanzamapp.it/
180	Muggenradar (Mosquito Radar)		Google	This project invites volunteers in the Netherlands to report level of mosquito nuisance observed and send mosquitoes to project researchers to assist in understanding mosquito distribution and dynamics, disease risks, and prevention measures for reducing disease transmission.	Wageningen University	Academic or research				International		Europe	2014		Ongoing		Infectious disease outbreak		Preparedness	Professional scientists / researchers	Contributory		Contributory	Data gatherers / collectors / reporters		Contributory	Internet-connected device, Crowdsourcing reporting platforms / applications, Other	Mail packages	https://www.naturetoday.com/intl/en/observations/mosquito-radar
181	Mosquito Alert (Hong Kong)		Google	This project adapts the Mosquito Alert platform for Cantonese users in Hong Kong and enlists volunteers to find and track tiger or yellow fever mosquitos, discover breeding sites, share observations, and validate shared photos to help scientists and public health managers fight the expansion of invasive mosquitoes that can transmit global diseases such as Zika, Dengue and Chikungunya.	A multidisciplinary team of citizen scientists, civic hackers, medical students, and “big data” experts from Hong Kong	Collaboration	Disaster tech / data, Academic or research, Individuals / loose affiliations			International		Asia	2017		Ongoing		Infectious disease outbreak		Preparedness	Nonprofessional scientists / researchers		Yes	Collaborative	Data gatherers / collectors / reporters, Data interpreters / analyzers		Collaborative research	Internet-connected device, Crowdsourcing reporting platforms / applications, Crowdsourcing analytical platforms / applications, Camera/video		http://www.scmp.com/lifestyle/health-beauty/article/2095777/hong-kong-citizen-scientists-localise-mosquito-tracking-app; http://www.mosquitoalert.com/en/hong-kong-prepares-to-use-the-mosquito-alert-app/; https://www.facebook.com/groups/681303458732802/about/; http://w; https://opendatahk.com/2017/05/hong-kong-joins-global-mosquito-alert-fight-using-open-data/ww.mosquitoalert.com/en/the-first-mini…
182	Global Mosquito Alert		Google	This project leverage networks of scientists and volunteers for the global surveillance and control of mosquito species known to carry the following diseases: Zika, yellow fever, chikungunya, dengue, malaria, and the West Nile Virus.	United Nations	Government		Intergovernmental organization	Mosquito Alert (Spain); Invasive Mosquito Project (US); Mosquito Habitat Mapper (US/International); MosquitoWEB (Portugal); Zanzamapp (Italy); Muggenradar (Mosquito Radar) (Netherlands); Mosquito Alert (Hong Kong)	Global			2017		Ongoing		Infectious disease outbreak		Preparedness	Professional scientists / researchers	Contributory, Collaborative		Contributory	Data gatherers / collectors / reporters		Contributory	Internet-connected device, Crowdsourcing reporting platforms / applications, Crowdsourcing analytical platforms / applications, Camera/video, Do-It-Yourself sampling equipment		https://ecsa.citizen-science.net/global-mosquito-alert
183	Participatory Action Research in Australian Aboriginal and Torres Strait Islander communities to reduce pandemic influenza risk		Peer review	This project used a Participatory Action Research (PAR) approach, where Aboriginal and Torres Strait Islander community members were employed as community researchers, to investigate the impact of pandemic influenza (H1N109) in rural and remote Indigenous communities in Australia and develop culturally appropriate and effective strategies to reduce influenza risk.	Hunter New England (HNE) Aboriginal Health Partnership	Collaboration	Government, Health services, Academic or research	The Partnership is a committee comprising government and non-government health services that advise on health planning for Aboriginal people in the Hunter New England area of NSW.	Anton Breinl Centre for Public Health & Tropical Medicine, James Cook University (Queensland; Armajun Aboriginal Medical Service (New South Wales; National Drug Research Institute, Curtin University (Western Australia); Hunter New England Health (New South Wales); Kimberley Aboriginal Medical Service Council (Western Australia); Mamu Health Service (Queensland); Palm Island Aboriginal Shire Counc…	International		Australia	2007		Unknown		Infectious disease outbreak		Preparedness	Both	Collaborative	Yes	Collaborative	Problem definition / study design, Data gatherers / collectors / reporters, Data interpreters / analyzers		Collaborative research	None		http://www.sciencedirect.com/science/article/pii/S0168851011001497; https://www.rrh.org.au/journal/article/1179; https://equityhealthj.biomedcentral.com/articles/10.1186/1475-9276-11-40
184	Animal Mortality Monitoring Network for Ebola detection		Peer review	This project created an Animal Mortality Monitoring Network in Africa to predict and prevent human Ebola outbreaks.	Centre International de Recherches Médicales de Franceville, Franceville, Gabon	Academic or research			Wildlife Conservation Society; Programme de Conservation et Utilisation Rationnelle des Ecosystèmes Forestiers en Afrique Centrale; World Wildlife Fund; Ministries of Forestry and Environment of Gabon and Republic of Congo; Ministries of Health, Forestry, and Environment; World Health Organization; wildlife agencies, Centre International de Recherches Médicales de Franceville; Global Outbreak Ale…	International		Africa	2001		2003		Infectious disease outbreak		Preparedness	Professional scientists / researchers	Contributory		Contributory	Data gatherers / collectors / reporters		Contributory	Communication device (phone, text, fax, radio, etc.)		https://www.ncbi.nlm.nih.gov/pmc/articles/PMC3320460/
185	Ebola Response (West Africa)		Google			Disaster tech / data				International		Africa	2014		2014		Infectious disease outbreak		Response	Both	Collaborative	Yes	Collaborative	Data interpreters / analyzers		Distributed intelligence	Internet-connected device, Crowdsourcing analytical platforms / applications, Mapping platforms / technologies
186	Tonawada Coke Corporation Pollution		Google, Lexis Nexis	This project informed community actions to address community exposure and health impacts resulting from pollution emitted by the Tonawanda Coke Corporation, a local foundry coke plant.	Clean Air Coalition of Western New York	Advocacy / issues-based			New York State Department of Environmental Conservation (NYS DEC); Environmental Protection Agency (EPA); Center for Health, Environment and Justice; University at Buffalo; SUNY Fredonia	US	Northeast		2005		2009		HazMat or toxic chemical release/contamination		Preparedness, Recovery	Nonprofessional scientists / researchers		Yes	Collaborative	Problem definition / study design, Data gatherers / collectors / reporters, Data interpreters / analyzers		Collaborative research	Sampling equipment / monitors / sensors		https://www.csresources.org/our-history/
187	Flint Water Crisis		Google	This event consisted of residents in Flint, MI, collaborating with scientists to test their tap water for lead contamination after the city switched the water supply to the polluted Flint river.	Flint citizens, Virginia Polytechnic Institute and State University	Individuals / loose affiliations, Academic or research			Hurley Children’s Hospital (Mona Hanna-Attisha); ACLU of Michigan; EPA’s Region 5 regulations manager, Miguel Del Toral; National Science Foundation; American Civil Liberties Union Michigan; Concerned Pastors for Social Action; City of Flint Water Service Center; Democracy Defense League; Michigan Department of Environmental Quality; Parents for Non-toxic Alternatives; Water You Fighting For?; Ci…	US	Midwest		2015		2017		HazMat or toxic chemical release/contamination		Response, Recovery	Nonprofessional scientists / researchers		Yes	Collaborative	Problem definition / study design, Data gatherers / collectors / reporters, Data interpreters / analyzers		Collaborative research	Sampling equipment / monitors / sensors		http://flintwaterstudy.org/frequently-asked-questions-on-lead-and-safety-of-flint-water/; https://www.milbank.org/quarterly/articles/citizen-scientists-lessons-flint/; https://theconversation.com/can-citizen-science-empower-disenfranchised-communities-53625
188	Love Canal		Peer review	This project involved community leaders organizing and carrying out heath surveys of residents of Love Canal, NY to demonstrate chemical contamination of their community and advocate for remedial actions.	Love Canal Homeowners Association	Advocacy / issues-based			None found	US	Northeast		1978		1980		HazMat or toxic chemical release/contamination		Response, Recovery	Nonprofessional scientists / researchers		Yes	Collaborative	Data gatherers / collectors / reporters, Data interpreters / analyzers, Problem definition / study design		Collaborative research	Mapping platforms / technologies		http://chej.org/about-us/story/love-canal/; https://www.bu.edu/lovecanal/canal/;
189	The Buffalo Lupus project		Peer review	This project was a community-university partnership in Buffalo, NY, that utilized citizen science sampling methods and community empowerment approaches to investigate associations between exposure to a local waste site and high rates of lupus and other autoimmune diseases that ultimately resulted in site cleanup.	Toxic Waste/Lupus Coalition; University at Buffalo	Academic or research, Advocacy / issues-based			https://www.ncbi.nlm.nih.gov/pmc/articles/PMC4881140/	US	Northeast		2001		2006	Not sure	HazMat or toxic chemical release/contamination		Recovery	Nonprofessional scientists / researchers		Yes	Collaborative	Data gatherers / collectors / reporters, Data interpreters / analyzers, Problem definition / study design		Collaborative research	Sampling equipment / monitors / sensors		https://www.ncbi.nlm.nih.gov/pmc/articles/PMC4881140/
190	The Graniteville Recovery and Chlorine Epidemiology (GRACE) Project		Peer review	This project used a community-based participatory service approach to address long-term recovery needs of the Graniteville, South Carolina community following a large chlorine spill.	Graniteville Community Coalition, South Carolina; South Carolina Department of Health and Environmental Control	Advocacy / issues-based, Community-based services, Government			Schools; businesses; faith-based organizations; University of South Carolina-Aiken	US	Southeast		2005		2015		HazMat or toxic chemical release/contamination, Infrastructure/technological failure		Recovery	Nonprofessional scientists / researchers		Yes	Collaborative	Problem definition / study design, Data gatherers / collectors / reporters, Data interpreters / analyzers		Collaborative research	Camera/video	Unknown	https://www.ncbi.nlm.nih.gov/pmc/articles/PMC4078542/; https://www.ncbi.nlm.nih.gov/pmc/articles/PMC4090107/; http://www.thestate.com/news/special-reports/state-125/article53147960.ece/BINARY/The%20Graniteville%20train%20disaster%20-%20a%20closer%20look%20(PDF); https://www.facebook.com/groups/111739869236/about/; https://tulanesphtm.wordpress.com/2012/12/12/testing-begins-in-chlorine-disaster-im…
191	Oil Spill Crisis Map		Peer review	This project provided a mapping tool to help visualize reports made via texts, emails, tweets, and the web on the effects of the Deepwater Horizon oil spill on Gulf Coast residents.	Louisiana Bucket Brigade; Tulane University Disaster Resilience Leadership Academy, Louisiana	Advocacy / issues-based, Academic or research			None found	US	Southeast		2010		Ongoing		Oil spill, HazMat or toxic chemical release/contamination		Recovery	Nonprofessional scientists / researchers		Yes	Collaborative	Data gatherers / collectors / reporters		Collaborative research	Crowdsourcing reporting platforms / applications, Online forms / survey tools, Internet-connected device, Communication device (phone, text, fax, radio, etc.), Camera/video		http://map.labucketbrigade.org/page/index/1; https://www.ncbi.nlm.nih.gov/pubmed/24135064; https://www.huffingtonpost.com/georgianne-nienaber/social-networking-crisis_b_567585.html; http://www.law.tulane.edu/uploadedFiles/News/News_Items/Current_year/Oil_Spill_Crisis_Map_Initial_Analysis_and_Review.pdf
192	Oil Spill Tracker		Inventories & websites	This project provided a mapping tool for the public to submit incident reports with text and images to track impacts of the Deepwater Horizon oil spill on the Gulf coastline.	SkyTruth, West Virginia	Academic or research, Advocacy / issues-based			Surfrider Foundation; Ocean Conservency; Ushahidi	US	Southeast, Southwest		2010		2017		Oil spill, HazMat or toxic chemical release/contamination		Response, Recovery	Professional scientists / researchers	Contributory		Contributory	Data gatherers / collectors / reporters		Contributory	Crowdsourcing reporting platforms / applications, Online forms / survey tools, Internet-connected device, Communication device (phone, text, fax, radio, etc.), camera/video		http://www.cnn.com/2010/TECH/mobile/06/11/oil.spil.app/index.html; https://www.skytruth.org/about/; https://www.skytruth.org/oil-spill-tracker/; https://www.skytruth.org/2017/05/oil-spill-tracker-goes-into-retirement/
193	Oil Reporter		Google	This project provided a tool for real-time public reporting (including photos and videos) of oil spill hazards and impacts to help with the Deepwater Horizon oil spill recovery effort.	Crisis Commons; San Diego State University’s Visualization Center, California	Collaboration	Disaster tech / data, Volunteer services, Academic or research	Loose collection of entities engaged in disaster response (CrisisCommons is a global community of volunteers from technology, crisis response organizations, government agencies, and citizens)	None found	US	Southeast		2010		2011	2010-2011	Oil spill, HazMat or toxic chemical release/contamination		Recovery	Professional scientists / researchers	Contributory		Contributory	Data gatherers / collectors / reporters		Contributory	Crowdsourcing reporting platforms / applications, Internet-connected device, Camera/video		http://oilreporter.org/tools; http://radar.oreilly.com/2010/05/crisis-commons-releases-open-s.html; http://mashable.com/2010/06/02/social-media-gulf-oil-spill/#.4g4veUcvOqy; http://newscenter.sdsu.edu/sdsu_newscenter/news_story.aspx?sid=72135; http://www.cnn.com/2010/TECH/mobile/06/11/oil.spil.app/index.html
194	iWitness Pollution Map		Peer review, Google, Inventories & websites	This project provides a mapping tool for displaying public and official reports of oil and chemical accidents and their impacts submitted via text message, voicemail, email and the web.	Louisiana Bucket Brigade	Advocacy / issues-based, Academic or research			Gulf Monitoring Consortium, Louisiana	US	Southeast		2010		Ongoing		Oil spill, HazMat or toxic chemical release/contamination		Recovery	Nonprofessional scientists / researchers		No	Independent	Data gatherers / collectors / reporters		Independent	Crowdsourcing reporting platforms / applications, Online forms / survey tools, Internet-connected device, Communication device (phone, text, fax, radio, etc.), Camera/video		http://map.labucketbrigade.org/page/index/1; https://scistarter.com/project/16979-iWitness-Pollution-Map; https://www.ushahidi.com/blog/2013/01/11/update-from-the-iwitness-pollution-project; https://www.ncbi.nlm.nih.gov/pubmed/24135064; https://blog.epa.gov/blog/tag/iwitness-pollution-map/; https://www.researchgate.net/publication/258054278_iWitness_Pollution_Map_Crowdsourcing_Petrochemical_Accid…
195	Monitoring Environmental Contamination in Louisiana Coastal Parishes		Inventories & websites	This project aims to build capacity and enhance community health and resilience through training coastal Louisiana communities to use citizen science to monitor the environment for oil spill contaminants.	Bayou Interfaith Shared Community Organizing (BISCO), Louisiana	Community-based services			RAND Corporation; The LifeLine Group; Groundwork New Orleans; Sarpy & Associates	US	Southeast		2017		Ongoing		Oil spill, HazMat or toxic chemical release/contamination		Recovery, Preparedness	Nonprofessional scientists / researchers		Yes	Collaborative	Data gatherers / collectors / reporters, Data interpreters / analyzers, Problem definition / study design		Collaborative research	Sampling equipment / monitors / sensors		http://www.nas.edu/gulf/grants/funded-projects/index.htm
196	Gulf Oil Mapping Project		Peer review, Google, Inventories & websites	This project used volunteer balloon and kite mapping to capture aerial imagery of spill-affected sites in Louisiana, Mississippi, Alabama and Florida after the Deepwater Horizon oil spill as well as crowdsourcing applications to evaluate images.	Grassroots Mapping (Now Public Lab)	Advocacy / issues-based, Academic or research			Louisiana Bucket Brigade; University of South Alabama	US	Southeast		2010		2010		Oil spill, HazMat or toxic chemical release/contamination		Recovery, Response	Nonprofessional scientists / researchers		No	Independent	Data interpreters / analyzers, Data gatherers / collectors / reporters		Independent	Crowdsourcing analytical platforms / applications, Camera/video, Internet-connected device, Do-It-Yourself sampling equipment		http://grassrootsmapping.org/gulf-oil-spill/; https://publiclab.org/wiki/gulf-coast; https://publiclab.org/about; https://www.kickstarter.com/projects/jywarren/grassroots-mapping-the-gulf-oil-spill-with-balloon/posts?lang=ja&page=2; https://publiclab.org/wiki/mapmill
197	Building Bridges to Understand Fishing Communities and Fisheries		Inventories & websites	This project connects scientists with Vietnamese-American fishing communities in Mississippi, Louisiana, and Alabama to perform research and address adverse community impacts from the Deepwater Horizon oil spill.	Mississippi Coalition for Vietnamese-American Fisher Folks and Families (MCVAFFF)	Community-based services, Advocacy / issues-based			University of Southern Mississippi	US	Southeast		2017		Ongoing		Oil spill, HazMat or toxic chemical release/contamination		Recovery	Nonprofessional scientists / researchers		Yes	Collaborative	Data interpreters / analyzers	Other unknown	Collaborative research	Unknown	Unknown	http://www.national-academies.org/gulf/grants/funded-projects/index.htm?_ga=2.226077786.1169426215.1514869512-485757626.1490111921#2016capacity
198	CONsortium for Oil Spill Exposure Pathways in COastal River-Dominated Ecosystems (CONCORDE)		Google	This project connects scientists with Vietnamese-American fishing communities in Mississippi, Louisiana, and Alabama to perform research and address adverse community impacts from the Deepwater Horizon oil spill.	CONCORDE (University of Southern Mississippi)	Academic or research			Mississippi State University; Rutgers University; Oregon State University; Dauphin Island Sea Lab; Old Dominion University; U.S. Naval Research Laboratory	US	Southeast		2015		Ongoing		Oil spill, HazMat or toxic chemical release/contamination		Recovery	Professional scientists / researchers	Collaborative		Collaborative	Problem definition / study design, Data gatherers / collectors / reporters, Data interpreters / analyzers		Collaborative research	Sampling equipment / monitors / sensors		http://gulfresearchinitiative.org/marine-researchers-engage-fishing-communities-improve-trust-science/; http://www.con-corde.org/about/; http://www.con-corde.org/news/concorde-hosts-third-fishermen-scientist-bridge-building-workshop/
199	Towa Organic Village Response to the Fukushima Nuclear Disaster		Peer review	Following the Fukushima nuclear disaster, the small farming community of Towa in Nihonmatsu City, Japan has engaged in numerous citizen science activities to respond to and recover from the disaster, including community monitoring of radiation levels and collaborative research with academic scientists.	Community of Towa, Japan; Organic Village Tōwa NPO	Advocacy / issues-based, Individuals / loose affiliations		Residents also	Japan Organic Farming Studies Association; philanthropic groups; Niigata University; Tokyo University of Agriculture; Ibaraki University; Citizens’ Radioactivity Measuring Station	International		Asia	2011		Ongoing		Nuclear/radiation release		Recovery	Nonprofessional scientists / researchers		Yes	Collaborative	Data gatherers / collectors / reporters, Problem definition / study design, Data interpreters / analyzers		Collaborative research	Sampling equipment / monitors / sensors	Unknown	http://www.tandfonline.com/doi/pdf/10.1080/09555803.2015.1040817?needAccess=true; http://www.tandfonline.com/doi/full/10.1080/09555803.2015.1040817; http://www.touwanosato.net/index.html; https://survivalpolitics.org/case-study/japan/eastern-fukushima/
200	Citizen Radioactivity Measuring Stations (CRMS)		Peer review	This project provides educational and scientific tools to enable citizens to take radiation measurements, become informed about radioactive protection, and make their own judgments regarding radiation risks following the Fukushima Daiichi nuclear power plant disaster.	Citizen's Radioactivity Measuring Station, Fukushima, Japan	Academic or research, Advocacy / issues-based			Fukushima Network for Saving Children from Radiation; Commission de Recherche et d’Information Indépendantes sur la Radioactivité (CRIIRAD; Commission for Independent Research and Information on Radioactivity); German Association for the protection against radioactivity; DAYS JAPAN (Photo Monthly); Foundation for the Future of Children Fukushima; KODOMONO TONARI; Project 47; Raytech, S.A.; Bertho…	International		Asia	2011		Ongoing		Nuclear/radiation release		Recovery	Nonprofessional scientists / researchers		Yes	Collaborative	Data gatherers / collectors / reporters, Data interpreters / analyzers, Problem definition / study design, Other	Educators, disseminators	Collaborative research	Sampling equipment / monitors / sensors		http://en.crms-jpn.org/
201	Safecast		Peer review, Google, Lexis Nexis, Inventories & websites	This project, started after the Fukushima Daiichi nuckear disaster, maps global radiation levels and is building a sensor network, enabling citizens worldwide to both contribute and freely use data collected.	Safecast	Academic or research, Advocacy / issues-based			Amazon.com; Berkeley Nucleonics; Cloud 66; CRASH Space; Creative Commons; Digital Garage; GLC – Global Survey; GlobalGiving; International Medcom; The John S. and James L. Knight Foundation; Keio University; Kickstarter; Loftwork; MediaTemple; MIT; NRDC; Pachube; Pelican Japan; Shuttleworth Foundation; Softbank; Tokyo Hackerspace; Tokyo University; Kanazawa Institute of Technology; TUC Group; WHO…	Global		Asia	2011		Ongoing		Nuclear/radiation release		Preparedness, Recovery	Nonprofessional scientists / researchers		Yes	Collaborative	Data gatherers / collectors / reporters		Collaborative research	Sampling equipment / monitors / sensors, Internet-connected device		https://blog.safecast.org/
202	Fukushima Futaba Archive of Japan's 2011 Disasters		Inventories & websites	This project aims to: (1) preserve the memory of the communities in Futaba town, Fukushima prefecture, Japan, who experienced the earthquakes, tsunamis, and nuclear plant accident; and (2) foster the utilization of and research on the archives.	University of Tsukuba, Tsukuba, Japan	Academic or research			Futaba Town Board of Education, Fukushima Prefecture; Fukushima Future Center for Regional Revitalization, Fukushima University; International Research Institute of Disaster Science, Tohoku University; The Japan Society of Archives Institutions; National Institute of Japanese Literature; NHK Mito Broadcasting Station	International		Asia	2013		Ongoing		Nuclear/radiation release, Earthquake, Tsunami		Recovery	Professional scientists / researchers	Collaborative		Collaborative	Data interpreters / analyzers		Distributed intelligence	Crowdsourcing reporting platforms / applications, Internet-connected device		http://www.slis.tsukuba.ac.jp/futaba-archives/en/
203	St. Louis Baby Tooth Survey		Lexis Nexis	This project determined the effects of nuclear fallout in the human anatomy by examining the levels of radioactive material absorbed into the deciduous teeth of children.	Greater St. Louis Citizens' Committee for Nuclear Information	Collaboration	Academic or research, Individuals / loose affiliations		Saint Louis University; Washington University School of Dental Medicine; Dentists; CNI volunteers; St. Louis City and County schools; private and parochial schools; libraries; drugstores; church and social organizations; Boy Scout; Girl Scout; YMCA and YWCA.	US	Midwest		1958		1970		Nuclear/radiation release		Recovery, Preparedness	Both	Collaborative	Yes	Collaborative	Data gatherers / collectors / reporters		Collaborative research	None		http://beckerexhibits.wustl.edu/dental/articles/babytooth.html
204	Nuclear Risk Management for Native Communities (NRMNC) Project		Peer review	This participatory research project aimed to strengthen community-based capabilities to address and manage the environmental health impacts of nuclear contamination in tribal communities.	Clark University, Massachusetts; Tufts University, Massachusetts; Oklahoma State University; Native Community Action Committee for the Nevada Test Site Project; Laguna-Acoma Coalition for a Safe Environment, New Mexico	Collaboration	Academic or research, Advocacy / issues-based		None found	US	West, Southwest		1994		2004		Nuclear/radiation release		Preparedness, Recovery	Professional scientists / researchers	Collaborative		Collaborative	Data gatherers / collectors / reporters, Data interpreters / analyzers, Problem definition / study design		Collaborative research	None		http://www.tandfonline.com/doi/pdf/10.1080/10810730050199123?needAccess=true; http://www.nativecommunityactioncouncil.org/About-Us-2.html; https://www2.clarku.edu/departments/marsh/projects/NRMNC/index.cfm; https://www2.clarku.edu/departments/marsh/projects/community/; http://grantome.com/grant/NIH/R25-ES007255-08; https://digitalscholarship.unlv.edu/cgi/viewcontent.cgi?article=1007&context=nafni…
205	Integrated Fukushima Ocean Radionuclide Monitoring (InFORM) Network		Peer review, Lexis Nexis	This project carries out coastal monitoring of Canada's oceans for Fukushima radionuclides through a network of InFORMal citizen scientists who engage in seawater sampling.	Marine Environmental Observation Prediction and Response Network, Halifax, Nova Scotia, Canada	Academic or research		Facilitates research networks	https://fukushimainform.ca/about/	International		North America	2014		Ongoing		Nuclear/radiation release		Recovery	Professional scientists / researchers	Contributory		Contributory	Data gatherers / collectors / reporters		Contributory	Sampling equipment / monitors / sensors		https://fukushimainform.ca/methods/citizen-science/; https://www.dailykos.com/stories/2014/8/6/1319596/-New-Fukushima-Marine-Radionuclide-Monitoring-Network
206	Our Radioactive Ocean		Lexis Nexis, Inventories & websites	Following the Fukushima nuclear power plant disaster, this project crowdsources the collection and analysis of seawater samples to monitor the spread of radiation levels along the West Coast of the United States and around the Hawaiian Islands.	Woods Hole Oceanographic Institution, Massachusetts	Academic or research			Alaska Native Tribal Health Consortium; Alaska Ocean Observing System; Alaska SeaGrant; Bamfield Marine Science Centre; Bandon Designs; Bing Gong; California Marine Sanctuary Foundation; Cook Inlet Keeper; Dearbrook Charitable Trust; Dominical Real Estate; Friends of French Creek Conservation Society; Gitksan Watershed Authorities; Gordon and Betty Moore Foundation; Gwaii Haanas National Park Res…	US	West		2013		Ongoing		Nuclear/radiation release		Preparedness, Recovery	Professional scientists / researchers	Contributory		Contributory	Data gatherers / collectors / reporters		Contributory	Sampling equipment / monitors / sensors		http://www.ourradioactiveocean.org/
207	The Hazelwood Mine Fire Recovery Effort		Peer review	This project is helping communities in the Latrobe Valley, Victoria, Australia recover from the environmental impacts of the Hazelwood coal mine fire through development of a citizen science environmental monitoring program.	Environment Protection Authority Victoria, Australia	Government			None found	International		Australia	2014		Ongoing		Accidental explosion/fire		Preparedness, Recovery	Professional scientists / researchers	Collaborative		Collaborative	Data gatherers / collectors / reporters, Problem definition / study design		Collaborative research	Sampling equipment / monitors / sensors		https://www.researchgate.net/profile/Gavin_Fisher/publication/273693626_Hazelwood_Open_Cut_Coal_Mine_Fire/links/550898960cf27e990e0ca546/Hazelwood-Open-Cut-Coal-Mine-Fire.pdf; http://www.epa.vic.gov.au/our-work/programs/citizen-science-program/citizen-science-projects; http://www.epa.vic.gov.au/~/media/Publications/1581.pdf; http://www.epa.vic.gov.au/~/media/Publications/1587.pdf; http://www.epa.…
208	Mumbai India attacks		Google			Disaster tech / data				International		Asia	2011		2011		Terrorism		Response	Nonprofessional scientists / researchers		Yes	Collaborative	Data interpreters / analyzers		Distributed intelligence	Internet-connected device, Crowdsourcing analytical platforms / applications, Mapping platforms / technologies
209	Young Crowd		Google	This project helped young people investigate the safety and disaster preparedness of their environment and tested a mobile application that facilitated youth engagement and investigations that would support preparedness research.	Austrian Red Cross	Volunteer services			Austrian Youth Red Cross; AIT Austrian Institute of Technology GmbH (AIT) (project partner); Austrian Federal Ministry of Education (project partner); Austrian Federal Ministry of Science, Research and Economy (project funding)	International		Europe	2016		2017		All hazards		Preparedness	Nonprofessional scientists / researchers		No	Independent	Data gatherers / collectors / reporters, Data interpreters / analyzers		Independent	Internet-connected device, Crowdsourcing reporting platforms / applications, Camera/video		https://www.youngcrowd.at/jugendliche/; https://www.zentrumfuercitizenscience.at/en/p/young-crowd
